# Supplementary material for: Xylan utilisation promotes adaptation of Bifidobacterium pseudocatenulatum to the human gastrointestinal tract
Source: ISME Commun. 2021 Oct 28;1:62. doi: 10.1038/s43705-021-00066-4 (PMC9723692; doi:10.1038/s43705-021-00066-4)
Supplement: Supplementary file 2 — Supplementary Tables S1, S2, S3 and S4 [file 43705_2021_66_MOESM2_ESM.xlsx]

## Sheet: Table S1
	Strain	Sequencer	Assembly	No. of contigs	Geome Size (bp)	No. of predicted ORFs	Source of isolation	Accession No.
	YIT 11025	Miseq, PacBio	draft	2	2518056	2096	Infant feces	JAHXFG000000000
	YIT 11027	Miseq, MinION	complete	1	2556908	2158	Infant feces	CP079236
	YIT 11949	Miseq	draft	13	2222395	1831	Infant feces	JAHXFF000000000
	YIT 11951	Miseq	draft	14	2157126	1708	Adult feces	JAHXFE000000000
	YIT 11952	Miseq, PacBio	complete	1	2316707	1835	Adult feces	CP079235
	YIT 11953	Miseq, PacBio	complete	2	2245999	1794	Adult feces	CP079233-CP079234
	YIT 11954	Miseq	draft	19	2208579	1759	Adult feces	JAHXFD000000000
	YIT 11955	Miseq	draft	20	2247926	1791	Adult feces	JAHXFC000000000
	YIT 11956	Miseq, MinION	complete	1	2373495	1941	Adult feces	CP079232
	YIT 12053	Miseq	draft	11	2263255	1836	Infant feces	JAHXFB000000000
	YIT 12054	Miseq	draft	14	2283183	1847	Adult feces	JAHXFA000000000
	YIT 12145	Miseq	draft	23	2358745	1945	Adult feces	JAHXEZ000000000
	YIT 12185	Miseq	draft	15	2120670	1719	Adult fecesa	JAHXEY000000000
	YIT 12186	Miseq	draft	15	2169714	1771	Adult fecesa	JAHXEX000000000
	YIT 12187	Miseq	draft	15	2121526	1720	Adult fecesa	JAHXEW000000000
	YIT 12189	Miseq	draft	13	2175675	1747	Adult feces	JAHXEV000000000
	YIT 12203	Miseq	draft	15	2285559	1867	Adult feces	JAHXEU000000000
	YIT 12217	Miseq	draft	21	2386524	1967	Adult feces	JAHXET000000000
	YIT 12228	Miseq	draft	23	2360838	1932	Adult feces	JAHXES000000000
	YIT 12232	Miseq	draft	13	2240829	1817	Adult feces	JAHXER000000000
	YIT 12242	Miseq	draft	21	2217929	1795	Adult feces	JAHXEQ000000000
	YIT 12749	Miseq	draft	14	2165410	1751	Infant feces	JAHXEP000000000
	YIT 12817	Miseq	draft	15	2303613	1859	Infant feces	JAHXEO000000000
	YIT 12818	Miseq	draft	14	2285966	1820	Infant feces	JAHXEN000000000
	YIT 12819	Miseq, MinION	draft	4	2202109	1754	Infant feces	JAHXEM000000000
	YIT 12820	Miseq, MinION	complete	1	2303552	1897	Infant feces	CP079231
	YIT 12821	Miseq	draft	18	2429229	2057	Infant feces	JAHXEL000000000
	YIT 12822	Miseq	draft	36	2414591	2052	Infant feces	JAHXEK000000000
	YIT 12823	Miseq	draft	26	2447262	2020	Infant fecesb	JAHXEJ000000000
	YIT 12824	Miseq	draft	22	2448742	2020	Infant fecesb	JAHXEI000000000
	YIT 12985	Miseq	draft	32	2492264	2089	Infant feces	JAHXEH000000000
	YIT 12986	Miseq	draft	22	2340805	1985	Infant feces	JAHXEG000000000
	YIT 12987	Miseq	draft	11	2256499	1844	Adult feces	JAHXEF000000000
	YIT 12988	Miseq	draft	16	2132055	1697	Adult feces	JAHXEE000000000
	YIT 12989	Miseq	draft	16	2174115	1735	Adult feces	JAHXED000000000
	Isolated sources with the same superscript alphabet are the same individuals.

## Sheet: Table S2
Species	Bps	Bps	Bps	Bps	Bps	Bps	Bps	Bps	Bps	Bps	Bps	Bps	Bps	Bps	Bps	Bps	Bps	Bps	Bps	Bps	Bps	Bps	Bps	Bps	Bps	Bps	Bps	Bps	Bps	Bps	Bps	Bps	Bps	Bps	Bps	Bps	Bps	Bps	Bps	Bps	Bps	Bps	Bps	Bps	Bps	Bps	Bps	Bps	Bps
Strain	YIT11025	YIT11027	YIT11949	YIT11951	YIT11952	YIT11953	YIT11954	YIT11955	YIT11956	YIT12053	YIT12054	YIT12145	YIT12185	YIT12186	YIT12187	YIT12189	YIT12203	YIT12217	YIT12228	YIT12232	YIT12242	YIT12749	YIT12817	YIT12818	YIT12819	YIT12820	YIT12821	YIT12822	YIT12823	YIT12824	YIT12985	YIT12986	YIT12987	YIT12988	YIT12989	1001271st1_F3	12	1896B	1E	2789STDY5834840	AF02-36-1	AF03-28	AF11-18	AF12-10-6.0	AF12-8A-LB	AF12-8LB-d	AF17-20AC	AF18-2AC	AF20-20AC
CE2	0	0	0	0	0	0	0	0	1	0	0	0	0	0	0	0	1	0	1	0	1	0	0	0	0	1	0	1	1	1	0	0	0	0	1	0	1	0	1	0	0	0	1	0	0	0	0	0	0
CE4	0	0	0	0	0	0	0	0	0	0	0	0	0	0	0	0	0	0	0	0	0	0	0	0	0	0	0	0	0	0	0	0	0	0	0	0	0	0	0	0	0	0	0	0	0	0	0	0	0
CE9	1	1	1	1	1	1	1	1	1	1	1	1	1	1	1	1	1	1	1	1	1	1	1	1	1	1	1	1	1	1	1	1	1	0	1	1	1	1	1	1	1	1	1	1	1	1	1	1	1
GH1	1	1	0	0	0	0	0	0	1	0	0	0	0	0	0	0	1	1	1	0	1	0	0	0	1	1	2	1	2	2	0	1	0	0	1	1	1	0	1	1	0	0	1	0	0	0	0	0	0
GH10	1	1	0	0	1	0	1	0	0	0	0	0	0	0	0	1	0	0	0	0	1	0	1	0	0	1	0	0	1	1	0	1	0	0	1	0	0	0	0	0	1	0	0	0	0	0	0	1	0
GH101	0	0	0	0	0	0	0	0	0	0	0	0	0	0	0	0	0	0	0	0	0	0	0	0	0	0	0	0	0	0	0	0	0	0	0	0	0	0	0	0	0	0	0	0	0	0	0	0	0
GH110	0	0	0	0	0	0	0	0	0	0	0	0	0	0	0	0	0	0	0	0	0	0	0	0	0	0	0	0	0	0	0	0	0	0	0	0	0	0	0	0	0	0	0	0	0	0	0	0	0
GH112	0	0	0	0	0	0	0	0	0	0	0	0	0	0	0	0	0	0	0	0	0	0	0	0	0	0	0	0	0	0	0	0	0	0	0	0	0	0	0	0	0	0	0	0	0	0	0	0	0
GH120	1	1	2	1	2	1	1	2	1	1	2	1	1	1	1	1	2	2	1	1	1	1	1	2	1	1	1	1	1	1	1	1	2	2	2	1	1	1	2	2	1	1	2	2	2	2	2	1	2
GH121	1	1	1	1	1	1	1	1	1	1	1	1	1	1	1	1	1	1	1	1	1	1	1	1	1	2	1	1	1	1	1	1	1	1	0	1	1	1	1	1	1	1	1	1	1	1	1	2	1
GH123	0	0	0	0	0	0	0	0	0	0	0	0	0	0	0	0	0	0	0	0	0	0	0	0	0	0	0	0	0	0	0	0	0	0	0	0	0	0	0	0	0	0	0	0	0	0	0	0	0
GH125	1	1	1	1	1	1	1	1	1	1	1	1	1	1	1	1	1	1	1	1	1	2	1	1	1	1	1	1	1	1	1	1	1	1	1	1	1	1	1	1	1	1	1	1	1	1	1	1	1
GH127	1	1	1	1	1	1	1	1	1	1	1	1	1	1	1	1	1	1	1	1	1	1	1	1	1	1	1	1	1	1	1	1	1	1	0	1	2	2	1	1	1	1	1	1	1	1	1	2	1
GH129	0	0	0	0	0	0	0	0	0	0	0	0	0	0	0	0	0	0	0	0	0	0	0	0	0	0	0	0	0	0	0	0	0	0	0	0	0	0	0	0	0	0	0	0	0	0	0	0	0
GH13	13	13	13	11	11	13	14	12	11	13	14	12	12	12	12	11	12	13	10	11	10	9	12	13	10	11	10	11	11	11	11	11	13	10	11	10	10	13	14	13	12	14	13	9	9	9	13	15	11
GH146	0	0	0	1	0	1	1	1	0	0	1	1	1	1	1	1	0	1	1	0	1	1	0	1	0	1	0	1	0	0	0	0	0	0	0	1	1	1	1	1	1	1	1	1	1	1	1	1	1
GH154	0	0	0	0	0	0	0	0	0	0	0	0	0	0	0	0	0	0	0	0	0	0	0	0	0	0	0	0	0	0	0	0	0	0	0	0	0	0	0	0	0	0	0	0	0	0	0	0	0
GH2	3	4	3	3	3	4	4	4	3	3	4	3	3	3	3	3	4	4	4	3	3	4	3	3	4	3	3	4	4	4	4	3	3	4	4	4	3	4	3	4	3	3	3	4	4	4	4	3	3
GH20	1	1	1	1	1	1	1	1	1	1	1	1	1	1	1	1	1	1	1	1	1	1	1	1	1	1	1	1	1	1	1	1	1	1	1	1	1	1	1	1	1	1	1	1	1	1	1	2	1
GH23	1	0	0	0	0	0	0	0	0	0	0	1	0	0	0	0	0	1	1	1	0	0	1	0	0	0	0	0	1	1	1	1	0	1	0	0	0	0	1	0	0	1	0	0	0	0	0	0	0
GH25	1	0	0	0	0	0	0	0	0	1	0	0	0	0	0	0	1	0	0	1	0	0	0	0	0	0	1	2	2	2	0	1	0	0	0	0	1	0	0	0	0	0	0	0	0	0	0	0	0
GH25+GH5	1	1	1	1	1	1	1	1	0	1	1	1	1	1	1	1	1	1	1	1	1	1	1	1	1	1	1	0	1	1	1	1	1	0	1	1	1	1	1	1	1	1	1	1	1	1	1	1	1
GH26	0	0	0	0	0	0	0	0	0	0	0	0	0	0	0	0	0	0	0	0	0	0	0	0	0	0	0	0	0	0	0	0	0	0	0	0	0	0	0	0	0	0	0	0	0	0	0	0	0
GH27	0	0	0	0	0	0	0	0	0	0	0	0	0	0	0	0	0	0	0	0	0	0	0	0	0	0	0	0	0	0	0	0	0	0	0	0	0	0	0	0	0	0	0	0	0	0	0	1	0
GH29	0	0	0	0	0	0	0	0	0	0	0	0	0	0	0	0	0	0	0	0	0	0	0	0	0	0	0	0	0	0	0	0	0	0	0	0	0	0	0	0	0	0	0	0	0	0	0	0	0
GH3	5	5	5	5	5	4	4	5	5	5	4	5	5	5	5	5	4	5	5	4	4	6	5	5	4	5	5	5	4	4	5	5	5	4	5	6	4	5	5	5	5	5	4	6	6	5	4	5	4
GH30	0	0	0	1	0	0	0	0	0	0	0	0	1	1	1	0	0	0	0	0	0	0	0	0	0	0	0	0	0	0	0	0	0	0	0	1	1	1	0	1	0	0	1	1	1	1	1	1	1
GH31	2	2	2	2	1	2	3	3	3	2	2	1	3	3	3	2	2	2	1	2	2	2	2	2	2	2	2	1	2	2	2	0	1	2	1	1	1	1	2	2	3	3	2	2	2	2	2	2	2
GH32	2	1	1	2	2	2	1	2	1	1	1	1	1	1	1	2	1	1	2	2	1	2	2	2	2	1	1	2	1	1	2	1	2	1	1	2	2	1	1	1	2	1	2	2	2	2	1	2	1
GH33	0	0	0	0	0	0	0	0	0	0	0	0	0	0	0	0	0	0	0	0	0	0	0	0	0	0	0	0	0	0	0	0	0	0	0	0	0	0	0	0	0	0	0	0	0	0	0	0	0
GH35	0	0	0	0	0	0	0	0	0	0	0	0	0	0	0	0	0	0	0	0	0	0	0	0	0	0	0	0	0	0	0	0	0	0	1	0	0	0	0	0	0	0	0	0	0	0	0	0	0
GH36	3	3	2	2	2	2	2	3	4	2	2	2	2	2	2	3	3	3	3	2	3	2	2	2	2	3	3	4	3	3	2	3	2	2	2	2	4	4	2	3	2	2	4	2	2	2	2	2	2
GH38	0	0	0	0	0	0	0	0	0	0	0	0	0	0	0	0	0	0	0	0	0	3	0	0	0	0	0	0	0	0	0	0	0	0	0	0	1	0	0	0	0	0	0	0	0	0	1	0	0
GH42	3	3	3	3	3	3	3	3	3	3	3	3	3	3	3	3	3	3	3	3	3	3	3	3	3	3	3	3	3	3	3	3	3	3	3	3	3	3	3	3	3	3	3	3	3	3	3	4	3
GH43	12	12	11	12	15	11	11	12	11	11	12	10	9	9	9	12	13	11	9	11	10	9	12	11	11	12	11	10	12	11	10	13	12	13	12	12	9	11	13	10	11	12	11	12	12	12	10	10	11
GH5	2	2	2	2	2	2	2	2	2	2	2	2	2	2	2	2	2	2	2	2	2	3	2	2	2	2	2	2	2	2	2	2	2	2	2	2	2	2	2	2	2	2	2	2	2	2	2	3	2
GH50	0	0	0	0	0	0	0	0	0	0	0	0	0	0	0	0	0	0	0	0	0	0	0	0	0	0	0	0	0	0	0	0	0	0	0	0	0	0	0	0	0	0	0	0	0	0	0	0	0
GH51	2	2	1	3	2	1	2	2	2	2	2	2	3	3	3	2	2	2	2	2	2	2	2	1	2	2	2	2	2	2	2	2	2	2	2	3	3	3	1	2	2	2	2	2	2	2	3	2	3
GH53	0	0	0	0	0	0	0	0	0	0	0	0	0	0	0	0	0	0	0	0	0	0	0	0	0	0	0	0	0	0	0	0	0	0	0	0	0	0	0	0	0	0	0	0	0	0	0	0	0
GH59	0	0	0	0	0	0	0	0	0	0	0	0	0	0	0	0	0	0	0	0	0	0	0	0	0	0	0	0	0	0	0	0	0	0	0	0	0	0	0	0	0	0	0	0	0	0	0	0	0
GH65	0	0	0	0	0	0	0	0	0	0	0	0	0	0	0	0	0	0	0	0	0	0	0	0	0	0	0	0	0	0	0	0	0	0	0	0	0	0	0	0	0	0	0	0	0	0	0	0	0
GH77	2	2	2	2	2	2	2	2	2	2	2	2	2	2	2	2	2	2	2	2	2	2	2	2	2	2	2	2	2	2	2	2	2	2	2	2	2	2	2	2	2	2	2	2	2	2	2	2	2
GH78	1	1	1	1	1	1	1	1	1	1	1	1	1	1	1	1	1	1	1	1	1	1	1	1	1	1	1	1	1	1	1	1	1	1	1	0	1	0	1	0	1	1	1	1	1	1	1	1	1
GH8	2	2	2	1	2	1	2	2	1	1	3	1	1	1	1	2	2	2	1	1	2	1	2	2	1	2	1	1	2	2	1	2	2	2	2	1	1	1	2	2	2	1	3	2	2	2	2	2	2
GH84	0	0	0	0	0	0	0	0	0	0	0	0	0	0	0	0	0	0	0	0	0	0	0	0	0	0	0	0	0	0	0	0	0	0	0	0	0	0	0	0	0	0	0	0	0	0	0	0	0
GH85	0	0	0	0	0	0	0	0	0	0	0	0	0	0	0	0	0	0	0	0	0	1	0	0	0	0	0	0	0	0	0	0	0	0	0	0	0	0	0	0	0	0	0	0	0	0	0	0	0
GH89	0	0	0	0	0	0	0	0	0	0	0	0	0	0	0	0	0	0	0	0	0	0	0	0	0	0	0	0	0	0	0	0	0	0	0	0	0	0	0	0	0	0	0	0	0	0	0	0	0
GH94	0	0	0	0	0	0	0	0	0	0	0	0	0	0	0	0	0	0	0	0	0	0	0	0	0	0	0	0	0	0	0	0	0	0	0	0	0	0	0	0	0	0	0	0	0	0	0	0	0
GH95	0	1	0	0	0	1	1	1	0	0	1	0	0	0	0	0	1	1	0	0	0	0	0	0	1	0	1	1	1	1	1	0	0	1	1	0	0	1	0	0	0	0	0	0	0	0	1	0	0
GT2	6	7	6	5	6	7	6	7	6	6	6	6	5	5	5	5	7	7	6	5	6	5	6	7	5	6	5	5	4	4	3	5	6	3	6	5	4	7	6	7	6	6	6	5	5	5	6	5	6
GT2+GT8	1	0	1	1	1	0	1	0	0	0	1	1	0	0	0	0	0	0	1	1	1	0	1	0	1	0	0	0	1	1	0	1	1	0	0	1	1	0	0	0	0	0	0	0	0	0	1	1	0
GT28	1	1	1	1	1	1	1	1	1	1	1	1	1	1	1	1	1	1	1	1	1	1	1	1	1	1	1	1	1	1	1	1	1	1	1	1	1	1	1	1	1	1	1	1	1	1	1	1	1
GT32	0	0	1	0	0	0	0	0	1	1	0	0	0	0	0	0	0	2	0	0	0	1	0	0	0	0	1	1	0	0	1	0	0	0	0	0	1	0	1	0	0	1	1	1	1	1	0	0	0
GT35	1	1	1	1	1	1	1	1	1	1	1	1	1	1	1	1	1	1	1	1	1	1	1	1	1	1	0	1	1	1	1	1	1	1	1	1	1	1	1	1	1	1	1	1	1	1	1	1	1
GT4	3	3	3	2	3	3	3	3	3	3	3	3	2	2	2	2	3	3	3	2	3	3	3	3	2	3	3	3	2	2	3	3	2	1	3	3	3	3	3	3	3	3	3	3	3	3	3	2	3
GT5	1	1	1	1	1	1	1	1	1	1	1	1	1	1	1	1	1	1	1	1	1	1	1	1	1	1	1	1	1	1	1	1	1	1	1	1	1	1	1	1	1	1	1	1	1	1	1	1	1
GT51	2	2	2	2	2	2	2	2	2	2	2	2	2	2	2	2	2	2	2	2	2	2	2	2	2	2	2	2	2	2	2	2	2	2	2	2	2	2	2	2	2	2	2	2	2	2	2	1	2
GT8	1	0	1	1	1	0	1	0	0	0	1	1	0	0	0	0	0	0	1	1	1	0	1	0	1	0	0	0	1	1	0	1	1	0	0	1	1	0	0	0	0	0	0	0	0	0	1	1	0
GT81	0	0	0	0	0	0	0	0	0	0	0	0	0	0	0	0	0	0	0	0	0	0	0	0	0	0	0	0	0	0	0	0	0	0	0	0	0	0	0	0	0	0	0	0	0	0	0	0	0
[truncated: 437 more columns]

## Sheet: Table S3
Description	Total Score	Query Cover	E value	Per. ident	Accession	domain	Phylum	Class	Order	Family	Genus	Species
hypothetical protein DXC48_05120	1761	1	0	99.88	RGL73553.1	Bacteria	Actinobacteria	Actinobacteria	Bifidobacteriales	Bifidobacteriaceae	Bifidobacterium	Bifidobacterium pseudocatenulatum
endo-1,4-beta-xylanase	1753	0.99	0	99.77	WP_117611805.1	Bacteria	Actinobacteria	Actinobacteria	Bifidobacteriales	Bifidobacteriaceae	Bifidobacterium	Bifidobacterium pseudocatenulatum
endo-1,4-beta-xylanase	1680	0.95	0	99.88	WP_141670930.1	Bacteria	Actinobacteria	Actinobacteria	Bifidobacteriales	Bifidobacteriaceae	Bifidobacterium	Bifidobacterium pseudocatenulatum
endo-1,4-beta-xylanase	1678	0.95	0	99.76	WP_134854388.1	Bacteria	Actinobacteria	Actinobacteria	Bifidobacteriales	Bifidobacteriaceae	Bifidobacterium	Bifidobacterium pseudocatenulatum
endo-1,4-beta-xylanase	1404	0.95	0	86.41	WP_033515976.1	Bacteria	Actinobacteria	Actinobacteria	Bifidobacteriales	Bifidobacteriaceae	Bifidobacterium	Bifidobacterium pullorum
endo-1,4-beta-xylanase	1192	0.95	0	74.85	WP_033508471.1	Bacteria	Actinobacteria	Actinobacteria	Bifidobacteriales	Bifidobacteriaceae	Bifidobacterium	Bifidobacterium saeculare
endo-1,4-beta-xylanase	1184	0.95	0	74.08	KFI80988.1	Bacteria	Actinobacteria	Actinobacteria	Bifidobacteriales	Bifidobacteriaceae	Bifidobacterium	Bifidobacterium pullorum
endo-1,4-beta-xylanase	1149	0.95	0	72.36	WP_085346658.1	Bacteria	Actinobacteria	Actinobacteria	Bifidobacteriales	Bifidobacteriaceae	Bifidobacterium	Bifidobacterium adolescentis
endo-1,4-beta-xylanase	1147	0.95	0	72.36	WP_033501893.1	Bacteria	Actinobacteria	Actinobacteria	Bifidobacteriales	Bifidobacteriaceae	Bifidobacterium	Bifidobacterium catenulatum
endo-1,4-beta-xylanase	1144	0.95	0	71.81	WP_080788544.1	Bacteria	Actinobacteria	Actinobacteria	Bifidobacteriales	Bifidobacteriaceae	Bifidobacterium	Bifidobacterium catenulatum
endo-1,4-beta-xylanase	1143	0.95	0	72.24	WP_134853718.1	Bacteria	Actinobacteria	Actinobacteria	Bifidobacteriales	Bifidobacteriaceae	Bifidobacterium	Bifidobacterium pseudocatenulatum
hypothetical protein DWX12_08085	889	0.49	0	99.53	RGT66857.1	Bacteria	Actinobacteria	Actinobacteria	Bifidobacteriales	Bifidobacteriaceae	Bifidobacterium	Bifidobacterium pseudocatenulatum
endo-1,4-beta-xylanase	844	0.94	0	54.06	WP_081886677.1	Bacteria	Actinobacteria	Actinobacteria	Bifidobacteriales	Bifidobacteriaceae	Bifidobacterium	Bifidobacterium reuteri
endo-1,4-beta-xylanase	839	0.92	0	54.83	WP_101626163.1	Bacteria	Actinobacteria	Actinobacteria	Bifidobacteriales	Bifidobacteriaceae	Bifidobacterium	Bifidobacterium imperatoris
endo-1,4-beta-xylanase	816	0.45	0	99.23	WP_134871212.1	Bacteria	Actinobacteria	Actinobacteria	Bifidobacteriales	Bifidobacteriaceae	Bifidobacterium	Bifidobacterium pseudocatenulatum
endo-1,4-beta-xylanase	763	0.9	0	50.25	WP_080660995.1	Bacteria	Actinobacteria	Actinobacteria	Bifidobacteriales	Bifidobacteriaceae	Bifidobacterium	Bifidobacterium animalis
endo-1,4-beta-xylanase	762	0.9	0	50.12	WP_129882230.1	Bacteria	Actinobacteria	Actinobacteria	Bifidobacteriales	Bifidobacteriaceae	Bifidobacterium	Bifidobacterium animalis
endo-1,4-beta-xylanase	759	0.88	0	51.14	AGW85589.1	Bacteria	Actinobacteria	Actinobacteria	Bifidobacteriales	Bifidobacteriaceae	Bifidobacterium	Bifidobacterium animalis
hypothetical protein	714	0.48	0	88.08	WP_134871211.1	Bacteria	Actinobacteria	Actinobacteria	Bifidobacteriales	Bifidobacteriaceae	Bifidobacterium	Bifidobacterium pseudocatenulatum
endo-1,4-beta-xylanase	588	0.81	0	47.55	WP_129192324.1	Bacteria	Actinobacteria	Actinobacteria	Micrococcales	Microbacteriaceae	Agromyces	Agromyces protaetiae
MULTISPECIES: endo-1,4-beta-xylanase	574	0.79	0	46.47	WP_055824997.1	Bacteria	Actinobacteria	Actinobacteria	Micrococcales	Microbacteriaceae	Leifsonia	unclassified Leifsonia
endo-1,4-beta-xylanase	572	0.79	0	47.26	WP_148732156.1	Bacteria	Actinobacteria	Actinobacteria	Micrococcales	Microbacteriaceae	Agromyces	unclassified Agromyces
endo-1,4-beta-xylanase	569	0.8	0	46.04	WP_120762539.1	Bacteria	Actinobacteria	Actinobacteria	Micrococcales	Microbacteriaceae	Protaetiibacter	Protaetiibacter intestinalis
endo-1,4-beta-xylanase	567	0.78	0	47.61	WP_165362864.1	Bacteria	Actinobacteria	Actinobacteria	Micrococcales	Promicromonosporaceae	Promicromonospora	unclassified Promicromonospora
endo-1,4-beta-xylanase	565	0.8	0	46.7	WP_121671639.1	Bacteria	Actinobacteria	Actinobacteria	Micrococcales	Microbacteriaceae	Mycetocola	Mycetocola manganoxydans
hypothetical protein BGO94_07230	565	0.79	3e-178	46.48	OJX66633.1	Bacteria	Actinobacteria	Actinobacteria	Micrococcales	unclassified Micrococcales	Micrococcales bacterium 72-143
endo-1,4-beta-xylanase	564	0.78	0	48.03	WP_164863474.1	Bacteria	Actinobacteria	Actinobacteria	Micrococcales	Microbacteriaceae	Agromyces	unclassified Agromyces
endo-1,4-beta-xylanase	561	0.79	0	47.24	WP_139986878.1	Bacteria	Actinobacteria	Actinobacteria	Micrococcales	Beutenbergiaceae	Miniimonas	Miniimonas arenae
endo-1,4-beta-xylanase	561	0.79	4e-180	46.06	WP_108962419.1	Bacteria	Actinobacteria	Actinobacteria	Micrococcales	Microbacteriaceae	Mycetocola	unclassified Mycetocola
endo-1,4-beta-xylanase	560	0.79	7e-180	46.06	WP_108390206.1	Bacteria	Actinobacteria	Actinobacteria	Micrococcales	Microbacteriaceae	Mycetocola	unclassified Mycetocola
endo-1,4-beta-xylanase	559	0.81	3e-177	44.29	WP_159448797.1	Bacteria	Actinobacteria	Actinobacteria	Micrococcales	Demequinaceae	Demequina	unclassified Demequina
endo-1,4-beta-xylanase	559	0.79	0	47.24	WP_108718214.1	Bacteria	Actinobacteria	Actinobacteria	Micrococcales	Beutenbergiaceae	Miniimonas	unclassified Miniimonas
TPA: hypothetical protein	558	0.79	0	46.95	HCX83932.1	Bacteria	Actinobacteria	Actinobacteria	Micrococcales			Micrococcales bacterium
endo-1,4-beta-xylanase	558	0.78	8e-180	47.52	WP_170147594.1	Bacteria	Actinobacteria	Actinobacteria	Micromonosporales	Micromonosporaceae	Xiangella	Xiangella phaseoli
hypothetical protein C1I95_07200	556	0.82	1e-178	46.45	PZG21571.1	Bacteria	Actinobacteria	Actinobacteria	Micromonosporales	Micromonosporaceae	Micromonospora	Micromonospora craterilacus
endo-1,4-beta-xylanase	556	0.82	4e-179	46.45	WP_158566315.1	Bacteria	Actinobacteria	Actinobacteria	Micromonosporales	Micromonosporaceae	Micromonospora	Micromonospora craterilacus
endo-1,4-beta-xylanase	556	0.78	6e-179	46.94	WP_167363476.1	Bacteria	Actinobacteria	Actinobacteria	Micromonosporales	Micromonosporaceae	Micromonospora	Micromonospora eburnea
Endo-1,4-beta-xylanase A	556	0.78	9e-179	46.77	KZE92924.1	Bacteria	Actinobacteria	Actinobacteria	Micrococcales	Microbacteriaceae	Agromyces	unclassified Agromyces
hypothetical protein ASD16_11195	556	0.81	9e-175	45.24	KQY23132.1	Bacteria	Actinobacteria	Actinobacteria	Micrococcales	Cellulomonadaceae	Cellulomonas	unclassified Cellulomonas
endo-1,4-beta-xylanase	556	0.81	3e-174	45.24	WP_082570778.1	Bacteria	Actinobacteria	Actinobacteria	Micrococcales	Cellulomonadaceae	Cellulomonas	unclassified Cellulomonas
endo-1,4-beta-xylanase	556	0.81	7e-175	45.82	WP_165390637.1	Bacteria	Actinobacteria	Actinobacteria	Micrococcales	Microbacteriaceae	Leifsonia	unclassified Leifsonia
endo-1,4-beta-xylanase	555	0.86	2e-172	45.23	WP_013115884.1	Bacteria	Actinobacteria	Actinobacteria	Micrococcales	Cellulomonadaceae	Cellulomonas	Cellulomonas flavigena
endo-1,4-beta-xylanase	555	0.78	4e-178	46.77	WP_082847179.1	Bacteria	Actinobacteria	Actinobacteria	Micrococcales	Microbacteriaceae	Agromyces	unclassified Agromyces
endo-1,4-beta-xylanase	555	0.79	1e-177	45.95	WP_149159757.1	Bacteria	Actinobacteria	Actinobacteria	Micrococcales	Microbacteriaceae	Agromyces	unclassified Agromyces
hypothetical protein CCE02nite_29410	554	0.83	8e-176	44.54	GED10942.1	Bacteria	Actinobacteria	Actinobacteria	Micrococcales	Promicromonosporaceae	Cellulosimicrobium	Cellulosimicrobium cellulans
endo-1,4-beta-xylanase	554	0.78	6e-174	46.33	WP_121193611.1	Bacteria	Actinobacteria	Actinobacteria	Frankiales	Motilibacteraceae	Motilibacter	Motilibacter peucedani
hypothetical protein CXY01_30560	553	0.8	2e-173	45.95	GEK22536.1	Bacteria	Actinobacteria	Actinobacteria	Micrococcales	Cellulomonadaceae	Cellulomonas	Cellulomonas xylanilytica
endo-1,4-beta-xylanase	553	0.8	3e-173	45.95	WP_146928611.1	Bacteria	Actinobacteria	Actinobacteria	Micrococcales	Cellulomonadaceae	Cellulomonas	Cellulomonas xylanilytica
endo-1,4-beta-xylanase	553	0.83	1e-175	44.54	WP_141390371.1	Bacteria	Actinobacteria	Actinobacteria	Micrococcales	Promicromonosporaceae	Cellulosimicrobium	Cellulosimicrobium cellulans
endo-1,4-beta-xylanase	553	0.83	4e-178	45.15	WP_141939937.1	Bacteria	Actinobacteria	Actinobacteria	Micrococcales	Microbacteriaceae	Microbacterium	unclassified Microbacterium
endo-1,4-beta-xylanase	552	0.82	2e-177	45.76	WP_171023121.1	Bacteria	Actinobacteria	Actinobacteria	Micromonosporales	Micromonosporaceae	unclassified Micromonosporaceae	Micromonosporaceae bacterium KJ-029
endo-1,4-beta-xylanase	552	0.86	4e-173	44.87	WP_089800467.1	Bacteria	Actinobacteria	Actinobacteria	Micrococcales	Cellulomonadaceae	Cellulomonas	unclassified Cellulomonas
endo-1,4-beta-xylanase	552	0.78	3e-174	45.76	WP_056168464.1	Bacteria	Actinobacteria	Actinobacteria	Micrococcales	Microbacteriaceae	Leifsonia	unclassified Leifsonia
endo-1,4-beta-xylanase	551	0.79	3e-177	46.66	WP_168912977.1	Bacteria	Actinobacteria	Actinobacteria	Micrococcales	Microbacteriaceae	Microbacterium	unclassified Microbacterium
endo-1,4-beta-xylanase	550	0.79	9e-174	45.48	WP_135120853.1	Bacteria	Actinobacteria	Actinobacteria	Micrococcales	Microbacteriaceae	Leifsonia	Leifsonia flava
hypothetical protein DT073_04480	550	0.82	1e-176	45.2	AZC13060.1	Bacteria	Actinobacteria	Actinobacteria	Micrococcales	Microbacteriaceae	Microbacterium	unclassified Microbacterium
endo-1,4-beta-xylanase	550	0.82	7e-177	45.2	WP_124292303.1	Bacteria	Actinobacteria	Actinobacteria	Micrococcales	Microbacteriaceae	Microbacterium	unclassified Microbacterium
endo-1,4-beta-xylanase	550	0.79	7e-174	47.34	WP_142039545.1	Bacteria	Actinobacteria	Actinobacteria	Micrococcales	Promicromonosporaceae	Promicromonospora	unclassified Promicromonospora
endo-1,4-beta-xylanase	549	0.78	4e-174	46.42	WP_168200340.1	Bacteria	Actinobacteria	Actinobacteria	Micrococcales	Microbacteriaceae	Lysinimonas	unclassified Lysinimonas
endo-1,4-beta-xylanase	548	0.78	5e-175	46.71	WP_119142289.1	Bacteria	Actinobacteria	Actinobacteria	Micrococcales	Promicromonosporaceae	Promicromonospora	Promicromonospora thailandica
hypothetical protein FLP23_01090	548	0.78	1e-173	46.42	QEO08735.1	Bacteria	Actinobacteria	Actinobacteria	Micrococcales	Microbacteriaceae	Lysinimonas	unclassified Lysinimonas
endo-1,4-beta-xylanase	547	0.78	4e-177	46.07	WP_158281129.1	Bacteria	Actinobacteria	Actinobacteria	Micrococcales	Promicromonosporaceae	Promicromonospora	unclassified Promicromonospora
endo-1,4-beta-xylanase	546	0.78	3e-172	47.31	WP_062212392.1	Bacteria	Actinobacteria	Actinobacteria	Micrococcales	Demequinaceae	Demequina	Demequina oxidasica
endo-1,4-beta-xylanase	546	0.78	2e-176	46.07	PUB22220.1	Bacteria	Actinobacteria	Actinobacteria	Micrococcales	Promicromonosporaceae	Promicromonospora	unclassified Promicromonospora
endo-1,4-beta-xylanase	545	0.79	2e-170	45.06	WP_146847464.1	Bacteria	Actinobacteria	Actinobacteria	Micrococcales	Cellulomonadaceae	Cellulomonas	Cellulomonas terrae
endo-1,4-beta-xylanase	545	0.78	1e-174	46.5	WP_131303985.1	Bacteria	Actinobacteria	Actinobacteria	Micromonosporales	Micromonosporaceae	Micromonospora	Micromonospora zingiberis
endo-1,4-beta-xylanase	545	0.78	6e-174	46.91	WP_171104703.1	Bacteria	Actinobacteria	Actinobacteria	Micrococcales	Promicromonosporaceae	Promicromonospora	Promicromonospora citrea
endo-1,4-beta-xylanase	545	0.79	2e-170	45.38	WP_124343193.1	Bacteria	Actinobacteria	Actinobacteria	Micrococcales	Cellulomonadaceae	Cellulomonas	unclassified Cellulomonas
endo-1,4-beta-xylanase	545	0.81	5e-171	44.67	WP_084104839.1	Bacteria	Actinobacteria	Actinobacteria	Micrococcales	Demequinaceae	Demequina	unclassified Demequina
endo-1,4-beta-xylanase	544	0.78	2e-172	46.85	WP_165827300.1	Bacteria	Actinobacteria	Actinobacteria	Micrococcales	Promicromonosporaceae	Promicromonospora	Promicromonospora sukumoe
endo-1,4-beta-xylanase	544	0.79	7e-172	45.77	RKT62773.1	Bacteria	Actinobacteria	Actinobacteria	Micrococcales	Microbacteriaceae	Agromyces	unclassified Agromyces
endo-1,4-beta-xylanase	544	0.79	6e-172	45.77	WP_158603718.1	Bacteria	Actinobacteria	Actinobacteria	Micrococcales	Microbacteriaceae	Agromyces	unclassified Agromyces
endo-1,4-beta-xylanase	543	0.79	1e-170	45.66	WP_168678493.1	Bacteria	Actinobacteria	Actinobacteria	Micrococcales	Cellulomonadaceae	Cellulomonas	Cellulomonas septica
endo-1,4-beta-xylanase	543	0.83	4e-172	44.25	WP_167550999.1	Bacteria	Actinobacteria	Actinobacteria	Micrococcales	Promicromonosporaceae	Cellulosimicrobium	Cellulosimicrobium cellulans
endo-1,4-beta-xylanase	543	0.79	3e-170	44.38	WP_166866576.1	Bacteria	Actinobacteria	Actinobacteria	Micrococcales	Microbacteriaceae	Salinibacterium	unclassified Salinibacterium
endo-1,4-beta-xylanase	542	0.8	2e-171	45.36	WP_055962647.1	Bacteria	Actinobacteria	Actinobacteria	Micrococcales	Microbacteriaceae	Microbacterium	unclassified Microbacterium
hypothetical protein M768_08215	541	0.83	1e-171	44.67	KON74079.1	Bacteria	Actinobacteria	Actinobacteria	Micrococcales	Promicromonosporaceae	Cellulosimicrobium	Cellulosimicrobium cellulans
endo-1,4-beta-xylanase	541	0.83	4e-170	44.67	WP_144425504.1	Bacteria	Actinobacteria	Actinobacteria	Micrococcales	Promicromonosporaceae	Cellulosimicrobium	Cellulosimicrobium cellulans
endo-1,4-beta-xylanase	541	0.78	2e-174	46.03	WP_173060031.1	Bacteria	Actinobacteria	Actinobacteria	Micromonosporales	Micromonosporaceae	Phytohabitans	Phytohabitans houttuyneae
endo-1,4-beta-xylanase	540	0.79	3e-170	46.04	WP_175499472.1	Bacteria	Actinobacteria	Actinobacteria	Micrococcales	Cellulomonadaceae	Cellulomonas	Cellulomonas marina
endo-1,4-beta-xylanase	540	0.79	3e-168	45.44	WP_162354007.1	Bacteria	Actinobacteria	Actinobacteria	Micrococcales	Cellulomonadaceae	Cellulomonas	unclassified Cellulomonas
endo-1,4-beta-xylanase	540	0.79	3e-171	46.08	WP_171013098.1	Bacteria	Actinobacteria	Actinobacteria	Micrococcales	Microbacteriaceae	Microbacterium	unclassified Microbacterium
endo-1,4-beta-xylanase	540	0.82	9e-173	45.34	WP_165437971.1	Bacteria	Actinobacteria	Actinobacteria	Micromonosporales	Micromonosporaceae	Micromonospora	unclassified Micromonospora
endo-1,4-beta-xylanase	540	0.78	2e-174	45.78	WP_165919698.1	Bacteria	Actinobacteria	Actinobacteria	Micrococcales	Promicromonosporaceae	Promicromonospora	unclassified Promicromonospora
endo-1,4-beta-xylanase	539	0.79	3e-167	46.47	WP_141319023.1	Bacteria	Actinobacteria	Actinobacteria	Micrococcales	Cellulomonadaceae	Cellulomonas	Cellulomonas uda
endo-1,4-beta-xylanase	539	0.78	2e-167	46.53	WP_094179483.1	Bacteria	Actinobacteria	Actinobacteria	Micrococcales	Cellulomonadaceae	Cellulomonas	unclassified Cellulomonas
hypothetical protein N867_01590	538	0.8	7e-171	46.16	KGM16301.1	Bacteria	Actinobacteria	Actinobacteria	Micrococcales	Cellulomonadaceae	Actinotalea	Actinotalea fermentans
endo-1,4-beta-xylanase	538	0.8	2e-169	46.16	WP_146819338.1	Bacteria	Actinobacteria	Actinobacteria	Micrococcales	Cellulomonadaceae	Actinotalea	Actinotalea fermentans
hypothetical protein E4U02_01330	538	0.82	1e-172	45.69	TFU34326.1	Bacteria	Actinobacteria	Actinobacteria	Micrococcales	Microbacteriaceae	Microbacterium	Microbacterium paludicola
endo-1,4-beta-xylanase	538	0.82	8e-173	45.69	WP_167760680.1	Bacteria	Actinobacteria	Actinobacteria	Micrococcales	Microbacteriaceae	Microbacterium	Microbacterium paludicola
endo-1,4-beta-xylanase	538	0.79	1e-169	45.45	WP_153685599.1	Bacteria	Actinobacteria	Actinobacteria	Micrococcales	Microbacteriaceae	Agromyces	unclassified Agromyces
hypothetical protein ABS61_14555	538	0.79	6e-172	44.02	ODT09064.1	Bacteria	Actinobacteria	Actinobacteria	Micrococcales	Microbacteriaceae	Microbacterium	unclassified Microbacterium
endo-1,4-beta-xylanase	538	0.78	5e-172	46.21	WP_176093769.1	Bacteria	Actinobacteria	Actinobacteria	Micromonosporales	Micromonosporaceae	Verrucosispora	unclassified Verrucosispora
endo-1,4-beta-xylanase	537	0.78	1e-171	46.05	WP_099845409.1	Bacteria	Actinobacteria	Actinobacteria	Micromonosporales	Micromonosporaceae	Verrucosispora	unclassified Verrucosispora
endo-1,4-beta-xylanase	536	0.78	2e-171	46.21	WP_131053356.1	Bacteria	Actinobacteria	Actinobacteria	Micromonosporales	Micromonosporaceae	Verrucosispora	unclassified Verrucosispora
endo-1,4-beta-xylanase	536	0.74	3e-38	29.18	WP_082451636.1	Bacteria	Firmicutes	Bacilli	Bacillales	Paenibacillaceae	Paenibacillus	Paenibacillus ihuae
endo-1,4-beta-xylanase	535	0.79	2e-170	45.28	WP_157425654.1	Bacteria	Actinobacteria	Actinobacteria	Micrococcales	Microbacteriaceae	Agromyces	Agromyces salentinus
hypothetical protein FB00_17525	535	0.82	4e-169	44.55	KLN33452.1	Bacteria	Actinobacteria	Actinobacteria	Micrococcales	Promicromonosporaceae	Cellulosimicrobium	Cellulosimicrobium funkei
endo-1,4-beta-xylanase	535	0.82	7e-168	44.55	WP_156186442.1	Bacteria	Actinobacteria	Actinobacteria	Micrococcales	Promicromonosporaceae	Cellulosimicrobium	Cellulosimicrobium funkei
endo-1,4-beta-xylanase	535	0.85	1e-170	43.5	WP_171783663.1	Bacteria	Actinobacteria	Actinobacteria	Micrococcales	Promicromonosporaceae	Isoptericola	Isoptericola halotolerans
endo-1,4-beta-xylanase	535	0.82	6e-169	44.55	WP_172820005.1	Bacteria	Actinobacteria	Actinobacteria	Micrococcales	Promicromonosporaceae	Cellulosimicrobium	unclassified Cellulosimicrobium
hypothetical protein C6361_25560	535	0.78	9e-171	45.59	AVT32267.1	Bacteria	Actinobacteria	Actinobacteria	Micromonosporales	Micromonosporaceae	Plantactinospora	unclassified Plantactinospora
endo-1,4-beta-xylanase	534	0.78	9e-171	45.59	WP_159079473.1	Bacteria	Actinobacteria	Actinobacteria	Micromonosporales	Micromonosporaceae	Plantactinospora	unclassified Plantactinospora
endo-1,4-beta-xylanase	532	0.79	2e-167	44.72	WP_129337446.1	Bacteria	Actinobacteria	Actinobacteria	Micrococcales	Cellulomonadaceae	Cellulomonas	Cellulomonas endophytica
hypothetical protein E5225_14650	532	0.78	2e-166	45.32	QCB94612.1	Bacteria	Actinobacteria	Actinobacteria	Micrococcales	Cellulomonadaceae	Cellulomonas	Cellulomonas shaoxiangyii
endo-1,4-beta-xylanase	531	0.8	7e-170	46	WP_163276488.1	Bacteria	Actinobacteria	Actinobacteria	Micrococcales	Cellulomonadaceae	Cellulomonas	Cellulomonas iranensis
endo-1,4-beta-xylanase	531	0.78	4e-166	45.32	WP_166435981.1	Bacteria	Actinobacteria	Actinobacteria	Micrococcales	Cellulomonadaceae	Cellulomonas	Cellulomonas shaoxiangyii
endo-1,4-beta-xylanase	531	0.78	1e-166	45.32	WP_167306023.1	Bacteria	Actinobacteria	Actinobacteria	Micrococcales	Cellulomonadaceae	Cellulomonas	Cellulomonas shaoxiangyii
endo-1,4-beta-xylanase	531	0.79	1e-169	43.15	WP_053546454.1	Bacteria	Actinobacteria	Actinobacteria	Micrococcales	Microbacteriaceae	Microbacterium	Microbacterium chocolatum
endo-1,4-beta-xylanase	531	0.79	1e-169	43.15	WP_064319257.1	Bacteria	Actinobacteria	Actinobacteria	Micrococcales	Microbacteriaceae	Microbacterium	Microbacterium chocolatum
hypothetical protein BHV59_06720	531	0.36	2e-180	78.34	OKY88286.1	Bacteria	Actinobacteria	Actinobacteria	Bifidobacteriales	Bifidobacteriaceae	Bifidobacterium	unclassified Bifidobacterium
endo-1,4-beta-xylanase	530	0.83	3e-166	43.7	WP_066586467.1	Bacteria	Actinobacteria	Actinobacteria	Micrococcales	Cellulomonadaceae	Cellulomonas	Cellulomonas timonensis
endo-1,4-beta-xylanase	530	0.78	6e-169	45.89	WP_091588332.1	Bacteria	Actinobacteria	Actinobacteria	Micromonosporales	Micromonosporaceae	Micromonospora	Micromonospora krabiensis
endo-1,4-beta-xylanase	530	0.8	7e-165	44.24	WP_056589524.1	Bacteria	Actinobacteria	Actinobacteria	Micrococcales	Cellulomonadaceae	Cellulomonas	unclassified Cellulomonas
hypothetical protein C6W10_13290	530	0.78	3e-169	45.29	AVT37275.1	Bacteria	Actinobacteria	Actinobacteria	Micromonosporales	Micromonosporaceae	Plantactinospora	unclassified Plantactinospora
endo-1,4-beta-xylanase	530	0.78	2e-169	45.29	WP_159104569.1	Bacteria	Actinobacteria	Actinobacteria	Micromonosporales	Micromonosporaceae	Plantactinospora	unclassified Plantactinospora
endo-1,4-beta-xylanase	530	0.78	6e-169	46.32	WP_165436837.1	Bacteria	Actinobacteria	Actinobacteria	Micromonosporales	Micromonosporaceae	Plantactinospora	unclassified Plantactinospora
hypothetical protein EG812_15580	530	0.78	7e-169	45.32	RUL92098.1	Bacteria	Actinobacteria	Actinobacteria	Micromonosporales	Micromonosporaceae	Verrucosispora	unclassified Verrucosispora
endo-1,4-beta-xylanase	530	0.78	4e-169	45.32	WP_158632515.1	Bacteria	Actinobacteria	Actinobacteria	Micromonosporales	Micromonosporaceae	Verrucosispora	unclassified Verrucosispora
endo-1,4-beta-xylanase	530	0.78	7e-169	45.32	WP_013733430.1	Bacteria	Actinobacteria	Actinobacteria	Micromonosporales	Micromonosporaceae	Verrucosispora	Verrucosispora maris
endo-1,4-beta-xylanase	529	0.8	3e-169	45.73	WP_052748448.1	Bacteria	Actinobacteria	Actinobacteria	Micrococcales	Cellulomonadaceae	Cellulomonas	unclassified Cellulomonas
endo-1,4-beta-xylanase	529	0.78	1e-168	46.32	RZU08823.1	Bacteria	Actinobacteria	Actinobacteria	Micromonosporales	Micromonosporaceae	Plantactinospora	unclassified Plantactinospora
hypothetical protein ADL17_13595	529	0.78	4e-169	45.32	KUJ44255.1	Bacteria	Actinobacteria	Actinobacteria	Micromonosporales	Micromonosporaceae	Verrucosispora	Verrucosispora maris
endo-1,4-beta-xylanase	528	0.78	3e-168	45.69	WP_164448965.1	Bacteria	Actinobacteria	Actinobacteria	Micromonosporales	Micromonosporaceae	Verrucosispora	unclassified Verrucosispora
endo-1,4-beta-xylanase	528	0.79	5e-168	45.28	WP_093407082.1	Bacteria	Actinobacteria	Actinobacteria	Micromonosporales	Micromonosporaceae	Verrucosispora	Verrucosispora sediminis
endo-1,4-beta-xylanase	527	0.82	9e-168	45.28	WP_127572635.1	Bacteria	Actinobacteria	Actinobacteria	Micrococcales	Bogoriellaceae	Georgenia	Georgenia faecalis
endo-1,4-beta-xylanase	527	0.78	6e-168	45.04	WP_119577113.1	Bacteria	Actinobacteria	Actinobacteria	Micromonosporales	Micromonosporaceae	Micromonospora	Micromonospora radicis
unnamed protein product	527	0.82	8e-168	44.77	WP_155221331.1	Bacteria	Actinobacteria	Actinobacteria	Micromonosporales	Micromonosporaceae	Micromonospora	unclassified Micromonospora
endo-1,4-beta-xylanase	526	0.78	2e-162	44.8	WP_136518440.1	Bacteria	Actinobacteria	Actinobacteria	Micrococcales	Cellulomonadaceae	Cellulomonas	Cellulomonas telluris
hypothetical protein EHM35_02310	526	0.8	1e-167	45.01	RPJ39472.1	Bacteria	Planctomycetes	Planctomycetia	Planctomycetales	Planctomycetaceae	unclassified Planctomycetaceae	Planctomycetaceae bacterium
hypothetical protein C1A38_07375	524	0.78	5e-166	44.74	PMR61725.1	Bacteria	Actinobacteria	Actinobacteria	Micromonosporales	Micromonosporaceae	Verrucosispora	unclassified Verrucosispora
endo-1,4-beta-xylanase	523	0.8	7e-167	45.3	WP_070318859.1	Bacteria	Actinobacteria	Actinobacteria	Micrococcales	Cellulomonadaceae	Cellulomonas	Cellulomonas iranensis
XylI	523	0.79	2e-168	46.05	ARJ31990.1	Bacteria	Actinobacteria	Actinobacteria	Corynebacteriales	Corynebacteriaceae	Corynebacterium	Corynebacterium alkanolyticum
endo-1,4-beta-xylanase	523	0.81	6e-167	45.04	WP_134852211.1	Bacteria	Actinobacteria	Actinobacteria	Micrococcales	Cellulomonadaceae	Cellulomonas	unclassified Cellulomonas
Endo-1,4-beta-xylanase	523	0.78	2e-166	45.47	AIS85838.1	Bacteria	Actinobacteria	Actinobacteria	Micromonosporales	Micromonosporaceae	Verrucosispora	unclassified Verrucosispora
endo-1,4-beta-xylanase	523	0.78	1e-166	44.74	WP_158244861.1	Bacteria	Actinobacteria	Actinobacteria	Micromonosporales	Micromonosporaceae	Verrucosispora	unclassified Verrucosispora
endo-1,4-beta-xylanase	521	0.8	8e-166	45.31	WP_164471373.1	Bacteria	Actinobacteria	Actinobacteria	Micrococcales	Bogoriellaceae	Georgenia	Georgenia faecalis
endo-1,4-beta-xylanase	520	0.79	3e-167	44.67	WP_162457736.1	Bacteria	Actinobacteria	Actinobacteria	Micrococcales	Cellulomonadaceae	Actinotalea	Actinotalea caeni
hypothetical protein CPE01_03450	520	0.78	4e-160	44.94	GEK16612.1	Bacteria	Actinobacteria	Actinobacteria	Micrococcales	Cellulomonadaceae	Cellulomonas	Cellulomonas persica
endo-1,4-beta-xylanase	520	0.78	3e-160	44.94	WP_146804892.1	Bacteria	Actinobacteria	Actinobacteria	Micrococcales	Cellulomonadaceae	Cellulomonas	Cellulomonas persica
endo-1,4-beta-xylanase	519	0.8	2e-165	45.15	WP_087508387.1	Bacteria	Actinobacteria	Actinobacteria	Micrococcales	Cellulomonadaceae	Cellulomonas	Cellulomonas iranensis
endo-1,4-beta-xylanase	519	0.79	5e-162	43.37	WP_130485630.1	Bacteria	Actinobacteria	Actinobacteria	Micrococcales	Microbacteriaceae	Microcella	Microcella putealis
endo-1,4-beta-xylanase	519	0.78	4e-163	45.68	WP_123602199.1	Bacteria	Actinobacteria	Actinobacteria	Micromonosporales	Micromonosporaceae	Micromonospora	unclassified Micromonospora
MULTISPECIES: endo-1,4-beta-xylanase	519	0.81	1e-162	44.18	WP_106267620.1	Bacteria	Actinobacteria	Actinobacteria	Micrococcales	Promicromonosporaceae	Isoptericola
hypothetical protein D0Q02_05755	518	0.78	3e-162	45.48	RFS47492.1	Bacteria	Actinobacteria	Actinobacteria	Micromonosporales	Micromonosporaceae	Micromonospora	Micromonospora craniellae
endo-1,4-beta-xylanase	518	0.78	2e-162	45.34	WP_170176946.1	Bacteria	Actinobacteria	Actinobacteria	Micrococcales	Promicromonosporaceae	Myceligenerans	Myceligenerans xiligouense
endo-1,4-beta-xylanase	517	0.78	1e-162	45.48	WP_158573687.1	Bacteria	Actinobacteria	Actinobacteria	Micromonosporales	Micromonosporaceae	Micromonospora	Micromonospora craniellae
endo-1,4-beta-xylanase	517	0.78	1e-161	45.34	RPF19977.1	Bacteria	Actinobacteria	Actinobacteria	Micrococcales	Promicromonosporaceae	Myceligenerans	Myceligenerans xiligouense
endo-1,4-beta-xylanase	517	0.78	1e-161	45.34	WP_165066583.1	Bacteria	Actinobacteria	Actinobacteria	Micrococcales	Microbacteriaceae	Marisediminicola	unclassified Marisediminicola
endo-1,4-beta-xylanase	514	0.8	2e-159	43.3	WP_125774688.1	Bacteria	Actinobacteria	Actinobacteria	Micrococcales	Promicromonosporaceae	Antribacter	Antribacter gilvus
Endo-1,4-beta-xylanase A precursor	514	0.78	8e-161	45.19	ANC32733.1	Bacteria	Actinobacteria	Actinobacteria	Micrococcales	Promicromonosporaceae	Isoptericola	Isoptericola dokdonensis
endo-1,4-beta-xylanase	514	0.78	1e-160	45.19	WP_083973422.1	Bacteria	Actinobacteria	Actinobacteria	Micrococcales	Promicromonosporaceae	Isoptericola	Isoptericola dokdonensis
endo-1,4-beta-xylanase	514	0.78	1e-160	44.66	PFG44199.1	Bacteria	Actinobacteria	Actinobacteria	Micrococcales	Promicromonosporaceae	Isoptericola	Isoptericola jiangsuensis
endo-1,4-beta-xylanase	513	0.79	5e-161	42.46	WP_130282548.1	Bacteria	Actinobacteria	Actinobacteria	Micrococcales	Microbacteriaceae	Microcella	Microcella alkaliphila
hypothetical protein Q760_06120	512	0.79	3e-160	45.04	KGM00771.1	Bacteria	Actinobacteria	Actinobacteria	Micrococcales	Cellulomonadaceae	Cellulomonas	Cellulomonas cellasea
endo-1,4-beta-xylanase	512	0.79	5e-160	45.04	WP_169744054.1	Bacteria	Actinobacteria	Actinobacteria	Micrococcales	Cellulomonadaceae	Cellulomonas	Cellulomonas cellasea
endo-1,4-beta-xylanase	510	0.78	1e-159	44.88	WP_100363424.1	Bacteria	Actinobacteria	Actinobacteria	Micrococcales	Microbacteriaceae	Diaminobutyricimonas	Diaminobutyricimonas aerilata
endo-1,4-beta-xylanase	510	0.79	6e-159	43.04	WP_096420389.1	Bacteria	Actinobacteria	Actinobacteria	Micrococcales	Microbacteriaceae	Microcella	Microcella alkaliphila
hypothetical protein ATM99_01070	510	0.81	2e-160	44.48	KSW16349.1	Bacteria	Actinobacteria	Actinobacteria	Micrococcales	Cellulomonadaceae	Cellulomonas	unclassified Cellulomonas
endo-1,4-beta-xylanase	509	0.81	5e-160	44.48	WP_082659904.1	Bacteria	Actinobacteria	Actinobacteria	Micrococcales	Cellulomonadaceae	Cellulomonas	unclassified Cellulomonas
endo-1,4-beta-xylanase	509	0.82	9e-157	42.49	WP_155378417.1	Bacteria	Actinobacteria	Actinobacteria	Micrococcales	Cellulomonadaceae	Cellulomonas	unclassified Cellulomonas
endo-1,4-beta-xylanase	509	0.79	1e-160	44.43	AAD54768.1	Bacteria	Actinobacteria	Actinobacteria	Micrococcales	Promicromonosporaceae	Xylanimicrobium	Xylanimicrobium pachnodae
endo-1,4-beta-xylanase	506	0.78	3e-155	44.14	WP_170210952.1	Bacteria	Actinobacteria	Actinobacteria	Micrococcales	Cellulomonadaceae	Cellulomonas	Cellulomonas gelida
endo-1,4-beta-xylanase	506	0.79	8e-158	44.03	WP_110850678.1	Bacteria	Actinobacteria	Actinobacteria	Micrococcales	Bogoriellaceae	Georgenia	Georgenia satyanarayanai
endo-1,4-beta-xylanase	506	0.78	1e-157	45.07	WP_152191737.1	Bacteria	Actinobacteria	Actinobacteria	Micrococcales	Bogoriellaceae	Georgenia	Georgenia satyanarayanai
endo-1,4-beta-xylanase	504	0.89	6e-159	39.85	WP_015771924.1	Bacteria	Actinobacteria	Actinobacteria	Micrococcales	Jonesiaceae	Jonesia	Jonesia denitrificans
endo-1,4-beta-xylanase	504	0.78	4e-158	44.35	WP_089800469.1	Bacteria	Actinobacteria	Actinobacteria	Micrococcales	Cellulomonadaceae	Cellulomonas	unclassified Cellulomonas
endo-1,4-beta-xylanase	504	0.79	7e-156	45.11	WP_130414829.1	Bacteria	Actinobacteria	Actinobacteria	Micrococcales	Promicromonosporaceae	Xylanibacterium	Xylanibacterium ulmi
hypothetical protein CCO02nite_21900	503	0.78	1e-155	45.4	GEL95532.1	Bacteria	Actinobacteria	Actinobacteria	Micrococcales	Cellulomonadaceae	Cellulomonas	Cellulomonas composti
endo-1,4-beta-xylanase	503	0.78	1e-155	45.4	WP_146843174.1	Bacteria	Actinobacteria	Actinobacteria	Micrococcales	Cellulomonadaceae	Cellulomonas	Cellulomonas composti
endo-1,4-beta-xylanase	501	0.81	2e-155	42.23	WP_169077041.1	Bacteria	Actinobacteria	Actinobacteria	Micrococcales	Microbacteriaceae	Yonghaparkia	unclassified Yonghaparkia
endo-1,4-beta-xylanase	499	0.78	3e-156	43.8	WP_013115885.1	Bacteria	Actinobacteria	Actinobacteria	Micrococcales	Cellulomonadaceae	Cellulomonas	Cellulomonas flavigena
Endo-1,4-beta-xylanase	498	0.78	9e-155	43.52	ACZ31697.1	Bacteria	Actinobacteria	Actinobacteria	Micrococcales	Promicromonosporaceae	Xylanimonas	Xylanimonas cellulosilytica
endo-1,4-beta-xylanase	498	0.78	1e-154	43.52	WP_081444430.1	Bacteria	Actinobacteria	Actinobacteria	Micrococcales	Promicromonosporaceae	Xylanimonas	Xylanimonas cellulosilytica
endo-1,4-beta-xylanase	495	0.8	5e-152	43.83	WP_013884420.1	Bacteria	Actinobacteria	Actinobacteria	Micrococcales	Cellulomonadaceae	Cellulomonas	Cellulomonas gilvus
endo-1,4-beta-xylanase	495	0.78	3e-155	42.59	WP_170024638.1	Bacteria	Actinobacteria	Actinobacteria	Micrococcales	Microbacteriaceae	Planctomonas	unclassified Planctomonas
endo-1,4-beta-xylanase	492	0.78	2e-151	42.75	WP_129201652.1	Bacteria	Actinobacteria	Actinobacteria	Micrococcales	Promicromonosporaceae	Xylanimonas	Xylanimonas allomyrinae
endo-1,4-beta-xylanase	491	0.78	5e-151	43.02	WP_129186401.1	Bacteria	Actinobacteria	Actinobacteria	Micrococcales	Promicromonosporaceae	Xylanimicrobium	unclassified Xylanimicrobium
endo-1,4-beta-xylanase	490	0.79	3e-150	42.9	WP_161917406.1	Bacteria	Actinobacteria	Actinobacteria	Micrococcales	Cellulomonadaceae	Cellulomonas	unclassified Cellulomonas
endo-1,4-beta-xylanase	486	0.8	3e-151	41.68	WP_129385605.1	Bacteria	Actinobacteria	Actinobacteria	Micrococcales	Microbacteriaceae	Microbacterium	Microbacterium protaetiae
endo-1,4-beta-xylanase	486	0.83	7e-153	42.42	WP_046527839.1	Bacteria	Actinobacteria	Actinobacteria	Micrococcales	Cellulomonadaceae	Cellulomonas	unclassified Cellulomonas
endo-1,4-beta-xylanase	485	0.83	3e-152	42.28	WP_163275385.1	Bacteria	Actinobacteria	Actinobacteria	Micrococcales	Cellulomonadaceae	Cellulomonas	Cellulomonas iranensis
endo-1,4-beta-xylanase	485	0.83	2e-151	43.16	WP_082659513.1	Bacteria	Actinobacteria	Actinobacteria	Micrococcales	Cellulomonadaceae	Cellulomonas	unclassified Cellulomonas
endo-1,4-beta-xylanase	484	0.83	9e-152	42.15	WP_087508493.1	Bacteria	Actinobacteria	Actinobacteria	Micrococcales	Cellulomonadaceae	Cellulomonas	Cellulomonas iranensis
hypothetical protein ATM99_12815	484	0.83	1e-151	43.16	KSW23552.1	Bacteria	Actinobacteria	Actinobacteria	Micrococcales	Cellulomonadaceae	Cellulomonas	unclassified Cellulomonas
endo-1,4-beta-xylanase	482	0.83	9e-152	42.15	WP_156442136.1	Bacteria	Actinobacteria	Actinobacteria	Micrococcales	Cellulomonadaceae	Cellulomonas	Cellulomonas iranensis
hypothetical protein E4A51_06040	481	0.83	6e-150	41.88	TFH72966.1	Bacteria	Actinobacteria	Actinobacteria	Micrococcales	Cellulomonadaceae	Cellulomonas	unclassified Cellulomonas
endo-1,4-beta-xylanase	480	0.83	2e-150	41.88	WP_167748831.1	Bacteria	Actinobacteria	Actinobacteria	Micrococcales	Cellulomonadaceae	Cellulomonas	unclassified Cellulomonas
endo-1,4-beta-xylanase	479	0.8	3e-149	42.05	WP_111250121.1	Bacteria	Actinobacteria	Actinobacteria	Micrococcales	Promicromonosporaceae	Xylanimonas	unclassified Xylanimonas
endo-1,4-beta-xylanase	478	0.78	2e-146	42.35	WP_120788069.1	Bacteria	Actinobacteria	Actinobacteria	Micrococcales	Microbacteriaceae	Gryllotalpicola	Gryllotalpicola protaetiae
endo-1,4-beta-xylanase	477	0.79	9e-150	42.84	WP_143937028.1	Bacteria	Actinobacteria	Actinobacteria	Propionibacteriales	Propionibacteriaceae	Tessaracoccus	Tessaracoccus rhinocerotis
endo-1,4-beta-xylanase	476	0.81	5e-144	42.04	WP_161784053.1	Bacteria	Actinobacteria	Actinobacteria	Micrococcales	Cellulomonadaceae	Cellulomonas	Cellulomonas carbonis
hypothetical protein DC432_10305	476	0.83	6e-146	40.38	PVE70468.1	Bacteria	Actinobacteria	Actinobacteria	Micrococcales	Microbacteriaceae	Microbacterium	Microbacterium testaceum
hypothetical protein N868_15200	475	0.81	6e-144	42.04	KGM10504.1	Bacteria	Actinobacteria	Actinobacteria	Micrococcales	Cellulomonadaceae	Cellulomonas	Cellulomonas carbonis
endo-1,4-beta-xylanase	475	0.83	3e-145	40.38	WP_108317975.1	Bacteria	Actinobacteria	Actinobacteria	Micrococcales	Microbacteriaceae	Microbacterium	unclassified Microbacterium
endo-1,4-beta-xylanase	469	0.81	2e-146	40.93	WP_022868961.1	Bacteria	Actinobacteria	Actinobacteria	Actinomycetales	Actinomycetaceae	Schaalia	Schaalia vaccimaxillae
endo-1,4-beta-xylanase	466	0.8	5e-142	42.17	WP_168914810.1	Bacteria	Actinobacteria	Actinobacteria	Micrococcales	Microbacteriaceae	unclassified Microbacteriaceae	Microbacteriaceae bacterium WY83
endo-1,4-beta-xylanase	466	0.81	2e-139	41.09	WP_143082806.1	Bacteria	Actinobacteria	Actinobacteria	Micrococcales	Cellulomonadaceae	Cellulomonas	unclassified Cellulomonas
endo-1,4-beta-xylanase	466	0.81	1e-139	41.09	WP_177199667.1	Bacteria	Actinobacteria	Actinobacteria	Micrococcales	Cellulomonadaceae	Cellulomonas	unclassified Cellulomonas
endo-1,4-beta-xylanase	466	0.79	1e-143	40.57	WP_112616163.1	Bacteria	Actinobacteria	Actinobacteria	Micrococcales	Microbacteriaceae	Microbacterium	unclassified Microbacterium
endo-1,4-beta-xylanase	464	0.81	3e-143	40.19	WP_114589064.1	Bacteria	Actinobacteria	Actinobacteria	Micrococcales	Microbacteriaceae	Microbacterium	Microbacterium arborescens
hypothetical protein D8Y23_05145	461	0.82	4e-142	40.05	RWR20932.1	Bacteria	Actinobacteria	Actinobacteria	Micrococcales	Microbacteriaceae	Microbacterium	Microbacterium enclense
endo-1,4-beta-xylanase	461	0.82	9e-143	40.05	WP_164878145.1	Bacteria	Actinobacteria	Actinobacteria	Micrococcales	Microbacteriaceae	Microbacterium	Microbacterium enclense
endo-1,4-beta-xylanase	460	0.8	1e-137	39.42	WP_167038265.1	Bacteria	Actinobacteria	Actinobacteria	Micrococcales	Microbacteriaceae	Microbacterium	Microbacterium ulmi
endo-1,4-beta-xylanase	451	0.8	3e-138	40.08	WP_064956342.1	Bacteria	Actinobacteria	Actinobacteria	Micrococcales	Microbacteriaceae	Microbacterium	Microbacterium arborescens
endo-1,4-beta-xylanase	451	0.8	2e-138	40.08	WP_071918609.1	Bacteria	Actinobacteria	Actinobacteria	Micrococcales	Microbacteriaceae	Microbacterium	Microbacterium paludicola
endo-1,4-beta-xylanase	451	0.8	4e-138	40.08	WP_103841453.1	Bacteria	Actinobacteria	Actinobacteria	Micrococcales	Microbacteriaceae	Microbacterium	unclassified Microbacterium
endo-1,4-beta-xylanase	451	0.8	3e-138	40.08	WP_137749867.1	Bacteria	Actinobacteria	Actinobacteria	Micrococcales	Microbacteriaceae	Microbacterium	unclassified Microbacterium
endo-1,4-beta-xylanase	450	0.81	4e-139	40.75	WP_076465708.1	Bacteria	Actinobacteria	Actinobacteria	Actinomycetales	Actinomycetaceae	Actinomyces	Actinomyces mediterranea
endo-1,4-beta-xylanase	450	0.8	6e-138	40.08	WP_023952752.1	Bacteria	Actinobacteria	Actinobacteria	Micrococcales	Microbacteriaceae	Microbacterium	unclassified Microbacterium
endo-1,4-beta-xylanase	450	0.78	6e-138	40.43	WP_120263612.1	Bacteria	Actinobacteria	Actinobacteria	Micrococcales	Microbacteriaceae	Microbacterium	unclassified Microbacterium
endo-1,4-beta-xylanase	449	0.84	3e-138	39.11	WP_176715250.1	Bacteria	Actinobacteria	Actinobacteria	Propionibacteriales	Propionibacteriaceae	Tessaracoccus	Tessaracoccus lapidicaptus
endo-1,4-beta-xylanase	449	0.8	1e-137	39.94	WP_088380663.1	Bacteria	Actinobacteria	Actinobacteria	Micrococcales	Microbacteriaceae	Microbacterium	unclassified Microbacterium
endo-1,4-beta-xylanase	449	0.84	3e-138	39.11	WP_068752594.1	Bacteria	Actinobacteria	Actinobacteria	Propionibacteriales	Propionibacteriaceae	Tessaracoccus	unclassified Tessaracoccus
endo-1,4-beta-xylanase	448	0.8	3e-137	39.94	WP_114598099.1	Bacteria	Actinobacteria	Actinobacteria	Micrococcales	Microbacteriaceae	Microbacterium	Microbacterium arborescens
endo-1,4-beta-xylanase	447	0.79	1e-136	40.62	WP_094261084.1	Bacteria	Actinobacteria	Actinobacteria	Micrococcales	Microbacteriaceae	Microbacterium	unclassified Microbacterium
endo-1,4-beta-xylanase	442	0.79	5e-133	39.17	WP_064003702.1	Bacteria	Actinobacteria	Actinobacteria	Micrococcales	Microbacteriaceae	Microbacterium	Microbacterium oleivorans
hypothetical protein ABS61_02055	423	0.79	9e-130	40.48	ODT11818.1	Bacteria	Actinobacteria	Actinobacteria	Micrococcales	Microbacteriaceae	Microbacterium	unclassified Microbacterium
endo-1,4-beta-xylanase	421	0.67	5e-126	42.93	WP_156186659.1	Bacteria	Actinobacteria	Actinobacteria	Micrococcales	Cellulomonadaceae	Cellulomonas	unclassified Cellulomonas
endo-1,4-beta-xylanase	412	0.79	1e-123	39.77	WP_066583979.1	Bacteria	Actinobacteria	Actinobacteria	Micrococcales	Cellulomonadaceae	Cellulomonas	Cellulomonas timonensis
endo-1,4-beta-xylanase	412	0.84	2e-123	36.57	WP_150460097.1	Bacteria	Actinobacteria	Actinobacteria	Micrococcales	Micrococcaceae	Nesterenkonia	unclassified Nesterenkonia
endo-1,4-beta-xylanase	409	0.8	3e-121	37.68	WP_157321569.1	Bacteria	Actinobacteria	Actinobacteria	Micrococcales	Micrococcaceae	Nesterenkonia	Nesterenkonia alkaliphila
endo-1,4-beta-xylanase	404	0.83	2e-120	36.79	WP_170163131.1	Bacteria	Actinobacteria	Actinobacteria	Micrococcales	Bogoriellaceae	Bogoriella	Bogoriella caseilytica
endo-1,4-beta-xylanase	401	0.83	2e-118	37.16	WP_162354003.1	Bacteria	Actinobacteria	Actinobacteria	Micrococcales	Cellulomonadaceae	Cellulomonas	unclassified Cellulomonas
endo-1,4-beta-xylanase	400	0.83	4e-118	37.25	WP_124343492.1	Bacteria	Actinobacteria	Actinobacteria	Micrococcales	Cellulomonadaceae	Cellulomonas	unclassified Cellulomonas
endo-1,4-beta-xylanase	398	0.83	2e-117	37.38	WP_168678724.1	Bacteria	Actinobacteria	Actinobacteria	Micrococcales	Cellulomonadaceae	Cellulomonas	Cellulomonas septica
endo-1,4-beta-xylanase	395	0.93	1e-67	28.57	WP_090885551.1	Bacteria	Firmicutes	Bacilli	Bacillales	Bacillaceae	Bacillus	Bacillus caseinilyticus
endo-1,4-beta-xylanase	394	0.82	1e-72	31.56	WP_110042940.1	Bacteria	Firmicutes	Bacilli	Bacillales	Paenibacillaceae	Paenibacillus	Paenibacillus cellulosilyticus
endo-1,4-beta-xylanase	394	0.82	9e-73	31.56	WP_174812421.1	Bacteria	Firmicutes	Bacilli	Bacillales	Paenibacillaceae	Paenibacillus	Paenibacillus cellulosilyticus
hypothetical protein	392	0.65	2e-120	43.71	NLE71696.1	Bacteria	Actinobacteria	Actinobacteria	Actinomycetales			Actinomycetales bacterium
endo-1,4-beta-xylanase	392	0.86	1e-116	35.63	WP_083942268.1	Bacteria	Actinobacteria	Actinobacteria	Micrococcales	Sanguibacteraceae	Sanguibacter	Sanguibacter suarezii
hypothetical protein D1825_16450	387	0.79	9e-113	37.82	RHA37641.1	Bacteria	Actinobacteria	Actinobacteria	Micrococcales	Cellulomonadaceae	Cellulomonas	Cellulomonas rhizosphaerae
endo-1,4-beta-xylanase	387	0.79	7e-113	37.82	WP_158580765.1	Bacteria	Actinobacteria	Actinobacteria	Micrococcales	Cellulomonadaceae	Cellulomonas	Cellulomonas rhizosphaerae
beta-xylanase	386	0.6	2e-115	44.55	GEN79687.1	Bacteria	Actinobacteria	Actinobacteria	Micrococcales	Cellulomonadaceae	Actinotalea	Actinotalea fermentans
endo-1,4-beta-xylanase	385	0.6	3e-115	44.55	WP_052113745.1	Bacteria	Actinobacteria	Actinobacteria	Micrococcales	Cellulomonadaceae	Actinotalea	Actinotalea fermentans
endo-1,4-beta-xylanase	385	0.79	1e-112	37.91	WP_130781181.1	Bacteria	Actinobacteria	Actinobacteria	Micrococcales	Cellulomonadaceae	Cellulomonas	Cellulomonas biazotea
Endo-1,4-beta-xylanase	385	0.83	1e-112	36.31	AEE44714.1	Bacteria	Actinobacteria	Actinobacteria	Micrococcales	Cellulomonadaceae	Cellulomonas	Cellulomonas fimi
endo-1,4-beta-xylanase	385	0.83	1e-112	36.31	WP_049791420.1	Bacteria	Actinobacteria	Actinobacteria	Micrococcales	Cellulomonadaceae	Cellulomonas	Cellulomonas fimi
hypothetical protein ASD18_20300	384	0.79	7e-112	37.68	KQY41970.1	Bacteria	Actinobacteria	Actinobacteria	Micrococcales	Cellulomonadaceae	Cellulomonas	unclassified Cellulomonas
endo-1,4-beta-xylanase	384	0.79	9e-112	37.68	WP_082574340.1	Bacteria	Actinobacteria	Actinobacteria	Micrococcales	Cellulomonadaceae	Cellulomonas	unclassified Cellulomonas
endo-1,4-beta-xylanase	383	0.79	4e-111	37.54	WP_123371652.1	Bacteria	Actinobacteria	Actinobacteria	Micrococcales	Cellulomonadaceae	Cellulomonas	unclassified Cellulomonas
hypothetical protein ASE38_16405	382	0.79	2e-111	37.68	KRD41206.1	Bacteria	Actinobacteria	Actinobacteria	Micrococcales	Cellulomonadaceae	Cellulomonas	unclassified Cellulomonas
endo-1,4-beta-xylanase	381	0.78	1e-70	31.22	WP_052016255.1	Bacteria	Firmicutes	Bacilli	Bacillales	Bacillaceae	Alkalihalobacillus	Alkalihalobacillus hemicellulosilyticus
endo-1,4-beta-xylanase	380	0.79	8e-112	37.69	WP_177191314.1	Bacteria	Actinobacteria	Actinobacteria	Micrococcales	Jonesiaceae	Flavimobilis	Flavimobilis marinus
endo-1,4-beta-xylanase	379	0.79	2e-111	37.85	WP_093377217.1	Bacteria	Actinobacteria	Actinobacteria	Micrococcales	Jonesiaceae	Flavimobilis	Flavimobilis marinus
endo-1,4-beta-xylanase	377	0.81	3e-109	37.47	WP_175348281.1	Bacteria	Actinobacteria	Actinobacteria	Micrococcales	Cellulomonadaceae	Cellulomonas	Cellulomonas humilata
endoxylanase	369	0.83	8e-108	35.69	CAA90745.1	Bacteria	Actinobacteria	Actinobacteria	Micrococcales	Cellulomonadaceae	Cellulomonas	Cellulomonas fimi
uncharacterized protein LOC115263526	369	0.82	4e-108	36.5	XP_029722619.1	Eukaryota	Metazoa	Eumetazoa	Bilateria	Protostomia	Ecdysozoa	Panarthropoda
endo-1,4-beta-xylanase	364	0.81	3e-107	36.43	WP_015881752.1	Bacteria	Actinobacteria	Actinobacteria	Micrococcales	Beutenbergiaceae	Beutenbergia	Beutenbergia cavernae
glycoside hydrolase	360	0.62	8e-111	40.15	KGM08501.1	Bacteria	Actinobacteria	Actinobacteria	Micrococcales	Cellulomonadaceae	Cellulomonas	Cellulomonas bogoriensis
endo-1,4-beta-xylanase	347	0.41	4e-101	50.14	WP_169736461.1	Bacteria	Actinobacteria	Actinobacteria	Micrococcales	Promicromonosporaceae	Promicromonospora	Promicromonospora kroppenstedtii
endo-1,4-beta-xylanase	345	0.72	2e-59	33.82	WP_051326088.1	Bacteria	Actinobacteria	Actinobacteria	Glycomycetales	Glycomycetaceae	Glycomyces	Glycomyces tenuis
endo-1,4-beta-xylanase	345	0.67	6e-59	36.27	WP_100445099.1	Bacteria	Actinobacteria	Actinobacteria	Glycomycetales	Glycomycetaceae	Glycomyces	Glycomyces xiaoerkulensis
hypothetical protein EHM89_16820	345	0.53	1e-100	41.81	RPH55623.1	Bacteria	Acidobacteria					Acidobacteria bacterium
endo-1,4-beta-xylanase	344	0.82	1e-97	35.11	WP_130414831.1	Bacteria	Actinobacteria	Actinobacteria	Micrococcales	Promicromonosporaceae	Xylanibacterium	Xylanibacterium ulmi
hypothetical protein E9998_22795	342	0.74	1e-55	34.03	THV23625.1	Bacteria	Actinobacteria	Actinobacteria	Glycomycetales	Glycomycetaceae	Glycomyces	Glycomyces paridis
endo-1,4-beta-xylanase	341	0.78	1e-55	33.14	WP_158299949.1	Bacteria	Actinobacteria	Actinobacteria	Glycomycetales	Glycomycetaceae	Glycomyces	Glycomyces paridis
endo-1,4-beta-xylanase	337	0.6	8e-63	41.64	WP_051393051.1	Bacteria	Actinobacteria	Actinobacteria	Glycomycetales	Glycomycetaceae	Glycomyces	Glycomyces arizonensis
endo-1,4-beta-xylanase	333	0.68	3e-53	35.7	WP_106366517.1	Bacteria	Actinobacteria	Actinobacteria	Glycomycetales	Glycomycetaceae	Glycomyces	Glycomyces artemisiae
endo-1,4-beta-xylanase	328	0.81	9e-93	34.36	WP_012879440.1	Bacteria	Actinobacteria	Actinobacteria	Micrococcales	Promicromonosporaceae	Xylanimonas	Xylanimonas cellulosilytica
endo-1,4-beta-xylanase	323	0.59	3e-52	37.91	WP_153025176.1	Bacteria	Actinobacteria	Actinobacteria	Glycomycetales	Glycomycetaceae	Glycomyces	Glycomyces albidus
endo-1,4-beta-xylanase	323	0.79	2e-92	34.76	WP_169980064.1	Bacteria	Actinobacteria	Actinobacteria	Streptosporangiales	Streptosporangiaceae	Microbispora	unclassified Microbispora
endo-1,4-beta-xylanase	322	0.79	1e-91	35.05	WP_169949361.1	Bacteria	Actinobacteria	Actinobacteria	Streptosporangiales	Streptosporangiaceae	Microbispora	unclassified Microbispora
endo-1,4-beta-xylanase	320	0.79	4e-91	36.09	WP_051761161.1	Bacteria	Actinobacteria	Actinobacteria	Streptosporangiales	Streptosporangiaceae	Microbispora	Microbispora rosea
endo-1,4-beta-xylanase	320	0.79	1e-90	35.5	WP_147943216.1	Bacteria	Actinobacteria	Actinobacteria	Streptosporangiales	Streptosporangiaceae	Microbispora	unclassified Microbispora
endo-1,4-beta-xylanase	320	0.79	9e-90	33.9	WP_166284190.1	Bacteria	Actinobacteria	Actinobacteria	Frankiales	Motilibacteraceae	Motilibacter	unclassified Motilibacter
endo-1,4-beta-xylanase	320	0.54	1e-95	42.58	WP_101370200.1	Bacteria	Actinobacteria	Actinobacteria	Micromonosporales	Micromonosporaceae	Plantactinospora	unclassified Plantactinospora
hypothetical protein EIW28_07755	319	0.77	1e-51	32.43	RRS00450.1	Bacteria	Actinobacteria	Actinobacteria	Glycomycetales	Glycomycetaceae	Glycomyces	unclassified Glycomyces
endo-1,4-beta-xylanase	319	0.79	2e-90	35.5	WP_142645594.1	Bacteria	Actinobacteria	Actinobacteria	Streptosporangiales	Streptosporangiaceae	Microbispora	unclassified Microbispora
endo-1,4-beta-xylanase	318	0.62	2e-50	37.69	WP_091052855.1	Bacteria	Actinobacteria	Actinobacteria	Glycomycetales	Glycomycetaceae	Glycomyces	Glycomyces sambucus
endo-1,4-beta-xylanase	318	0.79	3e-90	35	WP_139574576.1	Bacteria	Actinobacteria	Actinobacteria	Streptosporangiales	Streptosporangiaceae	Microbispora	Microbispora catharanthi
endo-1,4-beta-xylanase	318	0.79	2e-90	36.18	WP_051458806.1	Bacteria	Actinobacteria	Actinobacteria	Streptosporangiales	Streptosporangiaceae	Microbispora	unclassified Microbispora
endo-1,4-beta-xylanase	318	0.79	1e-90	35.5	WP_168065651.1	Bacteria	Actinobacteria	Actinobacteria	Streptosporangiales	Streptosporangiaceae	Microbispora	unclassified Microbispora
endo-1,4-beta-xylanase	317	0.75	1e-51	32.43	WP_158630319.1	Bacteria	Actinobacteria	Actinobacteria	Glycomycetales	Glycomycetaceae	Glycomyces	unclassified Glycomyces
endo-1,4-beta-xylanase	316	0.67	5e-47	35.82	WP_091027268.1	Bacteria	Actinobacteria	Actinobacteria	Glycomycetales	Glycomycetaceae	Glycomyces	Glycomyces harbinensis
endo-1,4-beta-xylanase	315	0.58	4e-52	38.3	WP_136535561.1	Bacteria	Actinobacteria	Actinobacteria	Glycomycetales	Glycomycetaceae	Glycomyces	Glycomyces buryatensis
MULTISPECIES: endo-1,4-beta-xylanase	315	0.67	4e-51	34.13	WP_051703924.1	Bacteria	Actinobacteria	Actinobacteria	Glycomycetales	Glycomycetaceae	Glycomyces	unclassified Glycomyces
endo-1,4-beta-xylanase	314	0.37	5e-92	48.54	WP_111820422.1	Bacteria	Actinobacteria	Actinobacteria	Actinomycetales	Actinomycetaceae	Actinomyces	unclassified Actinomyces
endo-1,4-beta-xylanase	314	0.79	3e-89	35.66	WP_079316793.1	Bacteria	Actinobacteria	Actinobacteria	Streptosporangiales	Streptosporangiaceae	Microbispora	unclassified Microbispora
endo-1,4-beta-xylanase	314	0.79	8e-89	35	WP_142559982.1	Bacteria	Actinobacteria	Actinobacteria	Streptosporangiales	Streptosporangiaceae	Microbispora	unclassified Microbispora
MULTISPECIES: endo-1,4-beta-xylanase	313	0.43	1e-91	45.45	WP_108965997.1	Bacteria	Actinobacteria	Actinobacteria	Actinomycetales	Actinomycetaceae	Actinomyces	unclassified Actinomyces
glycosyl hydrolase family 10 endo-1,4-beta-xylanase precursor	313	0.38	2e-52	38.29	AGC01501.1	Bacteria	Actinobacteria	Actinobacteria	Micrococcales	Micrococcaceae	Arthrobacter	unclassified Arthrobacter
1,4-beta-xylanase	312	0.79	4e-88	35.09	TQS05567.1	Bacteria	Actinobacteria	Actinobacteria	Streptosporangiales	Streptosporangiaceae	Microbispora	Microbispora bryophytorum
endo-1,4-beta-xylanase	312	0.79	3e-88	35.09	WP_167748278.1	Bacteria	Actinobacteria	Actinobacteria	Streptosporangiales	Streptosporangiaceae	Microbispora	Microbispora bryophytorum
1,4-beta-xylanase	311	0.79	2e-87	35.22	TQS20423.1	Bacteria	Actinobacteria	Actinobacteria	Streptosporangiales	Streptosporangiaceae	Microbispora	Microbispora hainanensis
endo-1,4-beta-xylanase	311	0.79	7e-88	35.22	WP_167530442.1	Bacteria	Actinobacteria	Actinobacteria	Streptosporangiales	Streptosporangiaceae	Microbispora	Microbispora hainanensis
endo-1,4-beta-xylanase	311	0.79	8e-88	34	WP_084960436.1	Bacteria	Actinobacteria	Actinobacteria	Streptosporangiales	Streptosporangiaceae	Thermoactinospora	Thermoactinospora rubra
endo-1,4-beta-xylanase	311	0.37	1e-90	47.66	WP_086615018.1	Bacteria	Actinobacteria	Actinobacteria	Actinomycetales	Actinomycetaceae	Actinomyces	unclassified Actinomyces
endo-1,4-beta-xylanase	310	0.37	2e-90	48.53	WP_103062310.1	Bacteria	Actinobacteria	Actinobacteria	Actinomycetales	Actinomycetaceae	Actinomyces	Actinomyces qiguomingii
Endo-1,4-beta-xylanase A	310	0.37	1e-90	48.82	CED92163.1	Bacteria	Actinobacteria	Actinobacteria	Actinomycetales	Actinomycetaceae	Actinomyces	Actinomyces succiniciruminis
MULTISPECIES: endo-1,4-beta-xylanase	310	0.37	1e-90	48.25	WP_136192585.1	Bacteria	Actinobacteria	Actinobacteria	Actinomycetales	Actinomycetaceae	Actinomyces	unclassified Actinomyces
endo-1,4-beta-xylanase	310	0.83	5e-52	28.04	WP_157834829.1	Bacteria	Firmicutes	Clostridia	Clostridiales	Hungateiclostridiaceae	Hungateiclostridium	Hungateiclostridium clariflavum
endo-1,4-beta-xylanase	309	0.78	4e-87	35.4	WP_138690111.1	Bacteria	Actinobacteria	Actinobacteria	Streptosporangiales	Streptosporangiaceae	Nonomuraea	Nonomuraea zeae
hypothetical protein	309	0.81	3e-53	27.52	NLL05630.1	Bacteria	Firmicutes	Clostridia	Clostridiales			Clostridiaceae bacterium
endo-1,4-beta-xylanase	308	0.37	8e-90	47.66	WP_073329818.1	Bacteria	Actinobacteria	Actinobacteria	Actinomycetales	Actinomycetaceae	Actinomyces	Actinomyces glycerinitolerans
endo-1,4-beta-xylanase	308	0.79	1e-86	34.33	WP_055481314.1	Bacteria	Actinobacteria	Actinobacteria	Streptosporangiales	Streptosporangiaceae	Microbispora	unclassified Microbispora
endo-1,4-beta-xylanase	308	0.83	1e-51	28.04	WP_014254790.1	Bacteria	Firmicutes	Clostridia	Clostridiales	Hungateiclostridiaceae	Hungateiclostridium	Hungateiclostridium clariflavum
endo-1,4-beta-xylanase	306	0.41	9e-89	46.24	WP_092534454.1	Bacteria	Actinobacteria	Actinobacteria	Actinomycetales	Actinomycetaceae	Actinomyces	Actinomyces ruminicola
endo-1,4-beta-xylanase	306	0.37	7e-89	47.66	WP_092613205.1	Bacteria	Actinobacteria	Actinobacteria	Actinomycetales	Actinomycetaceae	Actinomyces	Actinomyces ruminicola
endo-1,4-beta-xylanase	306	0.37	5e-89	47.66	WP_176760960.1	Bacteria	Actinobacteria	Actinobacteria	Actinomycetales	Actinomycetaceae	Actinomyces	Actinomyces ruminicola
endo-1,4-beta-xylanase	306	0.41	5e-89	46.24	WP_176765787.1	Bacteria	Actinobacteria	Actinobacteria	Actinomycetales	Actinomycetaceae	Actinomyces	Actinomyces ruminicola
endo-1,4-beta-xylanase	306	0.78	7e-85	33.99	WP_166173167.1	Bacteria	Actinobacteria	Actinobacteria	Frankiales	Motilibacteraceae	Motilibacter	unclassified Motilibacter
endo-1,4-beta-xylanase	303	0.78	6e-85	34.96	WP_091083511.1	Bacteria	Actinobacteria	Actinobacteria	Streptosporangiales	Streptosporangiaceae	Nonomuraea	Nonomuraea wenchangensis
endo-1,4-beta-xylanase	303	0.78	4e-85	34.96	WP_177240778.1	Bacteria	Actinobacteria	Actinobacteria	Streptosporangiales	Streptosporangiaceae	Nonomuraea	Nonomuraea wenchangensis
endo-1,4-beta-xylanase	301	0.78	2e-84	34.44	WP_127930993.1	Bacteria	Actinobacteria	Actinobacteria	Streptosporangiales	Streptosporangiaceae	Nonomuraea	Nonomuraea polychroma
Cellulose 1,4-beta-cellobiosidase	300	0.85	7e-54	28.05	ADQ41707.1	Bacteria	Firmicutes	Clostridia	Thermoanaerobacterales	Thermoanaerobacterales Family III. Incertae Sedis	Caldicellulosiruptor	Caldicellulosiruptor kristjanssonii
endo-1,4-beta-xylanase	299	0.78	3e-83	34.54	WP_153261702.1	Bacteria	Actinobacteria	Actinobacteria	Streptosporangiales	Streptosporangiaceae	Nonomuraea	unclassified Nonomuraea
endo-1,4-beta-xylanase	297	0.78	6e-83	34.1	WP_138671849.1	Bacteria	Actinobacteria	Actinobacteria	Streptosporangiales	Streptosporangiaceae	Nonomuraea	Nonomuraea turkmeniaca
endo-1,4-beta-xylanase	296	0.8	2e-82	33.33	WP_155334939.1	Bacteria	Actinobacteria	Actinobacteria	Streptosporangiales	Streptosporangiaceae	Acrocarpospora	Acrocarpospora corrugata
endo-1,4-beta-xylanase	296	0.78	2e-82	34.25	WP_139630211.1	Bacteria	Actinobacteria	Actinobacteria	Streptosporangiales	Streptosporangiaceae	Nonomuraea	Nonomuraea phyllanthi
endo-1,4-beta-xylanase	296	0.78	2e-82	35.02	WP_103954089.1	Bacteria	Actinobacteria	Actinobacteria	Streptosporangiales	Streptosporangiaceae	Nonomuraea	Nonomuraea solani
1,4-beta-xylanase	296	0.79	2e-82	33.19	NUP66697.1	Bacteria	Actinobacteria	Actinobacteria	Streptosporangiales	Streptosporangiaceae	Nonomuraea	Nonomuraea sp.
endo-1,4-beta-xylanase	295	0.8	5e-82	33.8	WP_155356778.1	Bacteria	Actinobacteria	Actinobacteria	Streptosporangiales	Streptosporangiaceae	Acrocarpospora	Acrocarpospora macrocephala
hypothetical protein	294	0.61	1e-52	35.37	NUQ87884.1	Bacteria	Actinobacteria	Actinobacteria	Glycomycetales	Glycomycetaceae	Glycomyces	Glycomyces artemisiae
endo-1,4-beta-xylanase	294	0.77	1e-81	34.49	WP_020545317.1	Bacteria	Actinobacteria	Actinobacteria	Streptosporangiales	Streptosporangiaceae	Nonomuraea	Nonomuraea coxensis
endo-1,4-beta-xylanase	293	0.81	3e-81	32.83	WP_068898446.1	Bacteria	Actinobacteria	Actinobacteria	Streptosporangiales	Streptosporangiaceae	Planomonospora	Planomonospora sphaerica
endo-1,4-beta-xylanase	291	0.8	9e-81	33.52	WP_155344101.1	Bacteria	Actinobacteria	Actinobacteria	Streptosporangiales	Streptosporangiaceae	Acrocarpospora	Acrocarpospora pleiomorpha
endo-1,4-beta-xylanase	291	0.8	9e-81	33.1	WP_062353432.1	Bacteria	Actinobacteria	Actinobacteria	Streptosporangiales	Streptosporangiaceae	Herbidospora	Herbidospora yilanensis
XynA precursor	291	0.8	1e-79	31.02	AAB08046.1	Bacteria	Firmicutes	Clostridia	Thermoanaerobacterales	Thermoanaerobacterales Family III. Incertae Sedis	Thermoanaerobacterium	Thermoanaerobacterium thermosulfurigenes
endo-1,4-beta-xylanase	290	0.78	2e-80	32.9	WP_090928194.1	Bacteria	Actinobacteria	Actinobacteria	Streptosporangiales	Streptosporangiaceae	Nonomuraea	Nonomuraea jiangxiensis
endo-1,4-beta-xylanase	290	0.36	6e-85	45.66	WP_141931014.1	Bacteria	Actinobacteria	Actinobacteria	Micrococcales	Microbacteriaceae	Microbacterium	unclassified Microbacterium
endo-1,4-beta-xylanase	290	0.79	2e-80	34.14	WP_049566282.1	Bacteria	Actinobacteria	Actinobacteria	Streptosporangiales	Streptosporangiaceae	Nonomuraea	unclassified Nonomuraea
endo-1,4-beta-xylanase	290	0.78	8e-79	31	WP_014758337.1	Bacteria	Firmicutes	Clostridia	Thermoanaerobacterales	Thermoanaerobacterales Family III. Incertae Sedis	Thermoanaerobacterium	Thermoanaerobacterium aotearoense
endo-1,4-beta-xylanase	290	0.78	3e-79	31	WP_084214950.1	Bacteria	Firmicutes	Clostridia	Thermoanaerobacterales	Thermoanaerobacterales Family III. Incertae Sedis	Thermoanaerobacterium	Thermoanaerobacterium aotearoense
endo-1,4-beta-xylanase	289	0.8	3e-80	33.33	WP_062334306.1	Bacteria	Actinobacteria	Actinobacteria	Streptosporangiales	Streptosporangiaceae	Herbidospora	Herbidospora sakaeratensis
GH35 family endo-1,4-beta-xylanase	289	0.36	7e-85	45.66	TQJ30752.1	Bacteria	Actinobacteria	Actinobacteria	Micrococcales	Microbacteriaceae	Microbacterium	unclassified Microbacterium
1,4-beta-xylanase	288	0.8	1e-79	32.77	TKK85628.1	Bacteria	Actinobacteria	Actinobacteria	Streptosporangiales	Streptosporangiaceae	Herbidospora	Herbidospora galbida
Xyn10A	288	0.8	6e-78	31.84	AFQ62797.1	Bacteria	Firmicutes	Clostridia	Thermoanaerobacterales	Thermoanaerobacteraceae	Caldanaerobius	Caldanaerobius polysaccharolyticus
endo-1,4-beta-xylanase	287	0.8	1e-79	32.77	WP_170991109.1	Bacteria	Actinobacteria	Actinobacteria	Streptosporangiales	Streptosporangiaceae	Herbidospora	Herbidospora galbida
endo-1,4-beta-xylanase	287	0.78	2e-79	34.54	WP_052423311.1	Bacteria	Actinobacteria	Actinobacteria	Streptosporangiales	Streptosporangiaceae	Nonomuraea	Nonomuraea candida
1,4-beta-xylanase	286	0.78	9e-79	33.82	TMR92086.1	Bacteria	Actinobacteria	Actinobacteria	Streptosporangiales	Streptosporangiaceae	Nonomuraea	unclassified Nonomuraea
endo-1,4-beta-xylanase	286	0.78	3e-79	33.82	WP_171074929.1	Bacteria	Actinobacteria	Actinobacteria	Streptosporangiales	Streptosporangiaceae	Nonomuraea	unclassified Nonomuraea
1,4-beta-xylanase	286	0.67	3e-42	33.57	REK58005.1	Bacteria	Firmicutes	Bacilli	Bacillales	Paenibacillaceae	Thermobacillus	unclassified Thermobacillus
XynA	286	0.78	1e-77	31.5	ADB23440.1	Bacteria	Firmicutes	Clostridia	Thermoanaerobacterales	Thermoanaerobacterales Family III. Incertae Sedis	Thermoanaerobacterium	Thermoanaerobacterium saccharolyticum
endo-1,4-beta-xylanase	286	0.78	1e-77	31.5	WP_045410810.1	Bacteria	Firmicutes	Clostridia	Thermoanaerobacterales	Thermoanaerobacterales Family III. Incertae Sedis	Thermoanaerobacterium	Thermoanaerobacterium saccharolyticum
endo-1,4-beta-xylanase	286	0.83	1e-77	31.08	WP_084295069.1	Bacteria	Firmicutes	Clostridia	Thermoanaerobacterales	Thermoanaerobacteraceae	Caldanaerobius	Caldanaerobius polysaccharolyticus
endo-1,4-beta-xylanase	285	0.8	2e-78	33.76	WP_051751878.1	Bacteria	Actinobacteria	Actinobacteria	Streptosporangiales	Streptosporangiaceae	Streptosporangium	Streptosporangium amethystogenes
endoxylanase	285	0.78	2e-77	31.5	AAA21812.1	Bacteria	Firmicutes	Clostridia	Thermoanaerobacterales	Thermoanaerobacterales Family III. Incertae Sedis	Thermoanaerobacterium	Thermoanaerobacterium saccharolyticum
Endo-1,4-beta-xylanase A	285	0.78	1e-77	31.5	P36917.1	Bacteria	Firmicutes	Clostridia	Thermoanaerobacterales	Thermoanaerobacterales Family III. Incertae Sedis	Thermoanaerobacterium	Thermoanaerobacterium saccharolyticum
endo-1,4-beta-xylanase	285	0.83	8e-77	30.86	WP_085113009.1	Bacteria	Firmicutes	Clostridia	Thermoanaerobacterales	Thermoanaerobacterales Family III. Incertae Sedis	Thermoanaerobacterium	unclassified Thermoanaerobacterium
endo-1,4-beta-xylanase	284	0.67	2e-41	33.33	WP_015253038.1	Bacteria	Firmicutes	Bacilli	Bacillales	Paenibacillaceae	Thermobacillus	Thermobacillus composti
endo-1,4-beta-xylanase	283	0.78	9e-78	33.91	WP_168009515.1	Bacteria	Actinobacteria	Actinobacteria	Streptosporangiales	Streptosporangiaceae	Nonomuraea	unclassified Nonomuraea
endo-1,4-beta-xylanase	283	0.78	2e-77	32.03	WP_111148310.1	Bacteria	Firmicutes	Bacilli	Bacillales	Paenibacillaceae	Paenibacillus	Paenibacillus sambharensis
endo-1,4-beta-xylanase	283	0.68	3e-38	31.76	WP_094093736.1	Bacteria	Firmicutes	Bacilli	Bacillales	Paenibacillaceae	Paenibacillus	Paenibacillus physcomitrellae
TPA: cellulose 1,4-beta-cellobiosidase	282	0.81	2e-76	30.84	HHV73095.1	Bacteria	Firmicutes	Clostridia	Thermoanaerobacterales	Thermoanaerobacterales Family III. Incertae Sedis	Thermoanaerobacterium	Thermoanaerobacterium sp.
endo-1,4-beta-xylanase	282	0.73	4e-39	30.69	WP_111145346.1	Bacteria	Firmicutes	Bacilli	Bacillales	Paenibacillaceae	Paenibacillus	Paenibacillus sambharensis
endo-1,4-beta-xylanase	281	0.8	4e-77	32.87	WP_051760461.1	Bacteria	Actinobacteria	Actinobacteria	Streptosporangiales	Streptosporangiaceae	Herbidospora	Herbidospora cretacea
1,4-beta-xylanase	281	0.67	3e-40	32.05	REJ15397.1	Bacteria	Firmicutes	Bacilli	Bacillales	Paenibacillaceae	unclassified Paenibacillaceae	Paenibacillaceae bacterium
Exoglucanase XynX	281	0.8	1e-76	31.66	P38535.1	Bacteria	Firmicutes	Clostridia	Clostridiales	Hungateiclostridiaceae	Hungateiclostridium	Hungateiclostridium thermocellum
endo-1,4-beta-xylanase	280	0.81	8e-76	31.24	WP_013788491.1	Bacteria	Firmicutes	Clostridia	Thermoanaerobacterales	Thermoanaerobacterales Family III. Incertae Sedis	Thermoanaerobacterium	Thermoanaerobacterium xylanolyticum
1,4-beta-xylanase	279	0.79	5e-78	30.98	PKN93051.1	Bacteria	Chloroflexi	unclassified Chloroflexi	Chloroflexi bacterium HGW-Chloroflexi-6
endo-1,4-beta-xylanase	278	0.79	4e-76	32.91	WP_173077660.1	Bacteria	Actinobacteria	Actinobacteria	Micromonosporales	Micromonosporaceae	Phytohabitans	Phytohabitans rumicis
endo-1,4-beta-xylanase	278	0.78	3e-76	33.82	WP_148435636.1	Bacteria	Actinobacteria	Actinobacteria	Streptosporangiales	Streptosporangiaceae	Nonomuraea	unclassified Nonomuraea
endo-1,4-beta-xylanase	278	0.78	9e-75	30.93	WP_096232049.1	Bacteria	Firmicutes	Clostridia	Thermoanaerobacterales	Thermoanaerobacterales Family III. Incertae Sedis	Thermoanaerobacterium	unclassified Thermoanaerobacterium
endo-1,4-beta-xylanase	278	0.82	1e-74	30.28	WP_013149675.1	Bacteria	Firmicutes	Clostridia	Thermoanaerobacterales	Thermoanaerobacteraceae	Thermoanaerobacter	Thermoanaerobacter mathranii
endo-1,4-beta-xylanase	278	0.82	2e-74	30.01	WP_012994355.1	Bacteria	Firmicutes	Clostridia	Thermoanaerobacterales	Thermoanaerobacteraceae	Thermoanaerobacter	Thermoanaerobacter italicus
endo-1,4-beta-xylanase	277	0.79	2e-75	31.26	WP_117215083.1	Bacteria	Actinobacteria	Actinobacteria	Micromonosporales	Micromonosporaceae	Allorhizocola	Allorhizocola rhizosphaerae
endo-1,4-beta-xylanase	277	0.8	1e-74	30.65	WP_013297490.1	Bacteria	Firmicutes	Clostridia	Thermoanaerobacterales	Thermoanaerobacterales Family III. Incertae Sedis	Thermoanaerobacterium	Thermoanaerobacterium thermosaccharolyticum
endo-1,4-beta-xylanase	275	0.8	6e-75	32.59	WP_083958292.1	Bacteria	Actinobacteria	Actinobacteria	Streptosporangiales	Streptosporangiaceae	Herbidospora	Herbidospora mongoliensis
endo-1,4-beta-xylanase	275	0.8	1e-74	31.31	WP_025745730.1	Bacteria	bacterium JKG1
endo-1,4-beta-xylanase	275	0.78	3e-75	31.5	WP_076169192.1	Bacteria	Firmicutes	Bacilli	Bacillales	Paenibacillaceae	Paenibacillus	Paenibacillus rhizosphaerae
endo-1,4-beta-xylanase	275	0.78	3e-75	31.22	WP_094599174.1	Bacteria	Firmicutes	Bacilli	Bacillales	Paenibacillaceae	Paenibacillus	unclassified Paenibacillus
endo-1,4-beta-xylanase	274	0.8	9e-75	32.72	WP_161478992.1	Bacteria	Actinobacteria	Actinobacteria	Streptosporangiales	Streptosporangiaceae	Herbidospora	unclassified Herbidospora
Endo-1,4-beta-xylanase A precursor	273	0.78	2e-74	33.14	SBO93671.1	Bacteria	Actinobacteria	Actinobacteria	Streptosporangiales	Streptosporangiaceae	Nonomuraea	Nonomuraea gerenzanensis
endo-1,4-beta-xylanase	273	0.78	1e-74	31.36	WP_089546159.1	Bacteria	Firmicutes	Bacilli	Bacillales	Paenibacillaceae	Paenibacillus	unclassified Paenibacillus
endo-1,4-beta-xylanase	272	0.78	2e-74	31.22	WP_152401534.1	Bacteria	Firmicutes	Bacilli	Bacillales	Paenibacillaceae	Paenibacillus	Paenibacillus cellulositrophicus
endo-1,4-beta-xylanase	272	0.82	1e-72	30.01	WP_004399915.1	Bacteria	Firmicutes	Clostridia	Thermoanaerobacterales	Thermoanaerobacteraceae	Thermoanaerobacter	Thermoanaerobacter thermohydrosulfuricus
endo-1,4-beta-xylanase	271	0.78	3e-74	31.09	WP_116232505.1	Bacteria	Firmicutes	Bacilli	Bacillales	Paenibacillaceae	Paenibacillus	unclassified Paenibacillus
endo-1,4-beta-xylanase	270	0.8	2e-73	32.3	WP_061291815.1	Bacteria	Actinobacteria	Actinobacteria	Streptosporangiales	Streptosporangiaceae	Herbidospora	Herbidospora cretacea
endo-1,4-beta-xylanase	270	0.36	2e-79	44.94	WP_162458570.1	Bacteria	Actinobacteria	Actinobacteria	Micrococcales	Cellulomonadaceae	Pseudactinotalea	Pseudactinotalea suaedae
endo-1,4-beta-xylanase	270	0.78	9e-74	31.36	WP_163877846.1	Bacteria	Firmicutes	Bacilli	Bacillales	Paenibacillaceae	Paenibacillus	Paenibacillus favisporus
endo-1,4-beta-xylanase	270	0.78	2e-73	31.22	WP_145135611.1	Bacteria	Firmicutes	Bacilli	Bacillales	Paenibacillaceae	Paenibacillus	unclassified Paenibacillus
endo-1,4-beta-xylanase	270	0.78	1e-73	30.95	WP_145947209.1	Bacteria	Firmicutes	Bacilli	Bacillales	Paenibacillaceae	Paenibacillus	unclassified Paenibacillus
endo-1,4-beta-xylanase	270	0.78	2e-73	30.67	WP_145024801.1	Bacteria	Firmicutes	Bacilli	Bacillales	Paenibacillaceae	Paenibacillus	unclassified Paenibacillus
1,4-beta-xylanase	269	0.84	1e-71	29.97	AZN39676.1	Bacteria	Firmicutes	Bacilli	Bacillales	Paenibacillaceae	Paenibacillus	Paenibacillus albus
endo-1,4-beta-xylanase	269	0.84	1e-71	29.97	WP_164545486.1	Bacteria	Firmicutes	Bacilli	Bacillales	Paenibacillaceae	Paenibacillus	Paenibacillus albus
endo-1,4-beta-xylanase	269	0.78	2e-40	29.88	WP_177313007.1	Bacteria	Firmicutes	Clostridia	Clostridiales	Lachnospiraceae	unclassified Lachnospiraceae	Lachnospiraceae bacterium
endo-1,4-beta-xylanase	268	0.8	8e-73	32.31	WP_062429555.1	Bacteria	Actinobacteria	Actinobacteria	Streptosporangiales	Streptosporangiaceae	Herbidospora	Herbidospora daliensis
polysaccharide deacetylase family protein	268	0.33	3e-73	48.8	NLE96892.1	Bacteria	Actinobacteria	Actinobacteria	Propionibacteriales	Propionibacteriaceae	Propionibacterium	Propionibacterium sp.
hypothetical protein BKM31_32265	268	0.78	4e-72	33.06	AQZ65513.1	Bacteria	Actinobacteria	Actinobacteria	Streptosporangiales	Streptosporangiaceae	Nonomuraea	unclassified Nonomuraea
endo-1,4-beta-xylanase	268	0.78	3e-72	33.06	WP_080041776.1	Bacteria	Actinobacteria	Actinobacteria	Streptosporangiales	Streptosporangiaceae	Nonomuraea	unclassified Nonomuraea
endo-1,4-beta-xylanase	268	0.66	1e-39	32.3	WP_084761046.1	Bacteria	Firmicutes	Bacilli	Bacillales	Paenibacillaceae	Cohnella	Cohnella panacarvi
endo-1,4-beta-xylanase	267	0.78	1e-72	31.73	WP_051250680.1	Bacteria	Firmicutes	Bacilli	Bacillales	Paenibacillaceae	Paenibacillus	Paenibacillus harenae
endo-1,4-beta-xylanase	267	0.81	7e-71	31.68	WP_049868312.1	Bacteria	Firmicutes	Bacilli	Bacillales	Paenibacillaceae	Paenibacillus	unclassified Paenibacillus
endo-1,4-beta-xylanase	266	0.81	2e-70	31.68	WP_127507205.1	Bacteria	Firmicutes	Bacilli	Bacillales	Paenibacillaceae	Paenibacillus	Paenibacillus humicus
hypothetical protein BN871_IH_00070	266	0.81	2e-70	31.68	CDN45622.1	Bacteria	Firmicutes	Bacilli	Bacillales	Paenibacillaceae	Paenibacillus	unclassified Paenibacillus
endo-1,4-beta-xylanase	266	0.81	2e-70	31.68	WP_048749232.1	Bacteria	Firmicutes	Bacilli	Bacillales	Paenibacillaceae	Paenibacillus	unclassified Paenibacillus
endo-1,4-beta-xylanase	266	0.78	2e-72	31.18	WP_015845819.1	Bacteria	Firmicutes	Bacilli	Bacillales	Paenibacillaceae	Paenibacillus	unclassified Paenibacillus
endo-1,4-beta-xylanase	266	0.84	1e-70	30.75	WP_163192232.1	Bacteria	Firmicutes	Clostridia	Clostridiales	Clostridiaceae	Clostridium	unclassified Clostridium
glycoside hydrolase	266	0.86	7e-71	30.34	NLL04641.1	Bacteria	Firmicutes	Clostridia	Clostridiales			Clostridiaceae bacterium
endo-1,4-beta-xylanase	266	0.78	3e-72	29.92	WP_148929190.1	Bacteria	Firmicutes	Bacilli	Bacillales	Paenibacillaceae	Paenibacillus	Paenibacillus methanolicus
endo-1,4-beta-xylanase	266	0.78	2e-72	29.74	WP_156285026.1	Bacteria	Firmicutes	Bacilli	Bacillales	Paenibacillaceae	Paenibacillus	unclassified Paenibacillus
TPA: 1,4-beta-xylanase	266	0.8	1e-71	31.9	HGY59595.1	Bacteria	Thermotogae	Thermotogae	Thermotogales	Thermotogaceae	Thermotoga	Thermotoga sp.
endo-1,4-beta-xylanase	266	0.8	2e-71	31.5	WP_165304768.1	Bacteria	Thermotogae	Thermotogae	Thermotogales	Thermotogaceae	Thermotoga	Thermotoga sp. 38H-to
1,4-beta-xylanase	265	0.81	3e-73	31.53	NUT42167.1	Bacteria	Actinobacteria	Actinobacteria	Streptosporangiales	Streptosporangiaceae	Thermoactinospora	Thermoactinospora sp.
hypothetical protein BLM47_06980	265	0.8	4e-70	31.84	PDO10470.1	Bacteria	Firmicutes	Bacilli	Bacillales	Paenibacillaceae	Candidatus Reconcilibacillus	Candidatus Reconcilbacillus cellulovorans
endo-1,4-beta-xylanase	265	0.78	7e-72	31.33	WP_169082819.1	Bacteria	Firmicutes	Bacilli	Bacillales	Paenibacillaceae	Paenibacillus	unclassified Paenibacillus
endo-1,4-beta-xylanase	265	0.78	7e-72	30.76	WP_167276699.1	Bacteria	Firmicutes	Bacilli	Bacillales	Paenibacillaceae	Paenibacillus	Paenibacillus lupini
endo-1,4-beta-xylanase	265	0.8	6e-71	31.5	WP_012310801.1	Bacteria	Thermotogae	Thermotogae	Thermotogales	Thermotogaceae	Thermotoga	Thermotoga sp. RQ2
endo-1,4-beta-xylanase A	265	0.81	5e-71	31.28	WP_004082550.1	Bacteria	Thermotogae	Thermotogales	Thermotogaceae	Thermotoga	Thermotoga maritima
MULTISPECIES: endo-1,4-beta-xylanase	265	0.81	5e-71	31.28	WP_008194151.1	Bacteria	Thermotogae	Thermotogales	Thermotogaceae	Thermotoga	unclassified Thermotoga
endo-1,4-beta-xylanase	265	0.8	4e-71	31.5	WP_011943447.1	Bacteria	Thermotogae	Thermotogales	Thermotogaceae	Thermotoga	Thermotoga petrophila
MULTISPECIES: endo-1,4-beta-xylanase	264	0.81	7e-70	31.15	WP_139334436.1	Bacteria	Firmicutes	Bacilli	Bacillales	Paenibacillaceae	Paenibacillus	unclassified Paenibacillus
endo-1,4-beta-xylanase	264	0.78	1e-71	31.04	WP_091189147.1	Bacteria	Firmicutes	Bacilli	Bacillales	Paenibacillaceae	Paenibacillus	Paenibacillus catalpae
endo-1,4-beta-xylanase	264	0.78	9e-72	30.52	WP_144921626.1	Bacteria	Firmicutes	Bacilli	Bacillales	Paenibacillaceae	Paenibacillus	Paenibacillus bovis
Endo-1,4-beta-xylanase A precursor	264	0.8	1e-70	31.45	ACM22808.1	Bacteria	Thermotogae	Thermotogae	Thermotogales	Thermotogaceae	Thermotoga	Thermotoga neapolitana DSM 4359
endo-1,4-beta-xylanase	263	0.35	1e-76	44.52	WP_162458453.1	Bacteria	Actinobacteria	Actinobacteria	Micrococcales	Cellulomonadaceae	Pseudactinotalea	Pseudactinotalea terrae
TPA: hypothetical protein	263	0.81	4e-71	31.43	HHX59225.1	Bacteria	Firmicutes	Clostridia	Clostridiales	Lachnospiraceae	Epulopiscium	Epulopiscium sp.
endo-1,4-beta-xylanase	263	0.78	3e-71	31.09	WP_160037883.1	Bacteria	Firmicutes	Bacilli	Bacillales	Paenibacillaceae	Paenibacillus	unclassified Paenibacillus
TPA: 1,4-beta-xylanase	263	0.8	3e-70	31.5	HEO49785.1	Bacteria	Thermotogae	Thermotogae	Thermotogales	Thermotogaceae	Thermotoga	Thermotoga sp.
TPA: 1,4-beta-xylanase	263	0.8	2e-70	31.5	HET10472.1	Bacteria	Thermotogae	Thermotogae	Thermotogales	Thermotogaceae	Thermotoga	Thermotoga sp.
endo-1,4-beta-xylanase	263	0.82	3e-70	31.92	WP_052124646.1	Bacteria	Thermotogae	Thermotogae	Thermotogales	Thermotogaceae	Thermotoga	Thermotoga sp. TBGT1765
MULTISPECIES: endo-1,4-beta-xylanase	263	0.8	2e-70	31.77	WP_038033240.1	Bacteria	Thermotogae	Thermotogales	Thermotogaceae	Thermotoga	unclassified Thermotoga
endo-1,4-beta-xylanase	263	0.8	2e-70	31.45	WP_041437546.1	Bacteria	Thermotogae	Thermotogales	Thermotogaceae	Thermotoga	Thermotoga neapolitana
endo-1,4-beta-xylanase	262	0.82	2e-69	30.37	WP_119598080.1	Bacteria	Firmicutes	Bacilli	Bacillales	Paenibacillaceae	Paenibacillus	Paenibacillus nanensis
endo-1,4-beta-xylanase	261	0.78	1e-70	31.77	WP_127530163.1	Bacteria	Firmicutes	Bacilli	Bacillales	Paenibacillaceae	Paenibacillus	Paenibacillus kobensis
1,4-beta-xylanase	261	0.7	5e-41	30.65	MTI59693.1	Bacteria	Firmicutes					Firmicutes bacterium
endo-1,4-beta-xylanase	261	0.78	2e-70	30.33	WP_056029171.1	Bacteria	Firmicutes	Bacilli	Bacillales	Paenibacillaceae	Paenibacillus	unclassified Paenibacillus
endo-1,4-beta-xylanase	261	0.79	6e-69	30.11	WP_139903045.1	Bacteria	Firmicutes	Clostridia	Clostridiales	Clostridiaceae	Clostridium	unclassified Clostridium
endo-1,4-beta-xylanase	261	0.79	6e-69	30.11	WP_163215704.1	Bacteria	Firmicutes	Clostridia	Clostridiales	Clostridiaceae	Clostridium	unclassified Clostridium
TPA: 1,4-beta-xylanase	261	0.79	1e-70	29.85	HBR30342.1	Bacteria	Firmicutes					Firmicutes bacterium
endo-1,4-beta-xylanase	261	0.83	8e-71	29.54	WP_133514384.1	Bacteria	Firmicutes	Clostridia	Halanaerobiales	Halanaerobiaceae	Halanaerobium	Halanaerobium saccharolyticum
endo-1,4-beta-xylanase	261	0.8	1e-69	31.54	WP_101512687.1	Bacteria	Thermotogae	Thermotogae	Thermotogales	Thermotogaceae	Thermotoga	Thermotoga sp. SG1
endo-1,4-beta-xylanase	261	0.81	8e-70	31.42	WP_012896100.1	Bacteria	Thermotogae	Thermotogales	Thermotogaceae	Thermotoga	Thermotoga naphthophila
endo-1,4-beta-xylanase	260	0.78	3e-70	30.98	WP_099521730.1	Bacteria	Firmicutes	Bacilli	Bacillales	Paenibacillaceae	Paenibacillus	unclassified Paenibacillus
TPA: 1,4-beta-xylanase	260	0.79	1e-70	30.54	HBL36213.1	Bacteria	Firmicutes					Firmicutes bacterium
TPA: 1,4-beta-xylanase	260	0.81	3e-69	31.28	HBU00442.1	Bacteria	Thermotogae	Thermotogae	Thermotogales	Thermotogaceae	Thermotoga	Thermotoga naphthophila
endo-1,4-beta-xylanase	259	0.78	9e-70	30.77	WP_127490661.1	Bacteria	Firmicutes	Bacilli	Bacillales	Paenibacillaceae	Paenibacillus	Paenibacillus glycanilyticus
endo-1,4-beta-xylanase	259	0.82	3e-68	29.8	WP_010243117.1	Bacteria	Firmicutes	Clostridia	Clostridiales	Hungateiclostridiaceae	Hungateiclostridium	Hungateiclostridium cellulolyticum
endoxylanase precursor	259	0.81	2e-68	29.35	AAC43719.1	Bacteria	Firmicutes	Clostridia	Thermoanaerobacterales	Thermoanaerobacterales Family III. Incertae Sedis	Thermoanaerobacterium	unclassified Thermoanaerobacterium
endo-1,4-beta-xylanase	259	0.81	6e-69	31.23	WP_038052050.1	Bacteria	Thermotogae	Thermotogae	Thermotogales	Thermotogaceae	Thermotoga	Thermotoga sp. Mc24
family 10 xylanase XynB	259	0.8	3e-69	31.23	AAD32593.2	Bacteria	Thermotogae	Thermotogae	Thermotogales	Thermotogaceae	Thermotoga	Thermotoga sp. strain FjSS3-B.1
endo-1,4-beta-xylanase	258	0.56	4e-72	38.84	WP_053548815.1	Bacteria	Actinobacteria	Actinobacteria	Micrococcales	Microbacteriaceae	Microbacterium	Microbacterium chocolatum
Endo-1,4-beta-xylanase	258	0.8	8e-69	30.27	ACB74389.1	Bacteria	Verrucomicrobia	Opitutae	Opitutales	Opitutaceae	Opitutus	Opitutus terrae
endo-1,4-beta-xylanase	258	0.8	1e-68	30.27	WP_083767627.1	Bacteria	Verrucomicrobia	Opitutae	Opitutales	Opitutaceae	Opitutus	Opitutus terrae
hypothetical protein	257	0.81	6e-70	30.16	NLG04382.1	Bacteria	Firmicutes	Clostridia	Clostridiales			Clostridia bacterium
endo-1,4-beta-xylanase	257	0.81	1e-67	30.07	WP_150457645.1	Bacteria	Firmicutes	Bacilli	Bacillales	Paenibacillaceae	Paenibacillus	Paenibacillus spiritus
TPA: 1,4-beta-xylanase	257	0.79	4e-70	29.71	HBR35520.1	Bacteria	Firmicutes					Firmicutes bacterium
Endo-1,4-beta-xylanase A	257	0.78	2e-68	31.53	Q60042.1	Bacteria	Thermotogae	Thermotogales	Thermotogaceae	Thermotoga	Thermotoga neapolitana
endo-1,4-beta-xylanase	256	0.39	1e-71	41.33	WP_084039255.1	Bacteria	Actinobacteria	Actinobacteria	Micrococcales	Demequinaceae	Demequina	unclassified Demequina
Endo-1,4-beta-xylanase A precursor	256	0.74	5e-71	31.03	KHF34473.1	Bacteria	Firmicutes	Bacilli	Bacillales	Paenibacillaceae	Paenibacillus	unclassified Paenibacillus
TPA: cellulose 1,4-beta-cellobiosidase	256	0.79	4e-70	30.42	HGV36616.1	Bacteria	Spirochaetes					Spirochaetes bacterium
endo-1,4-beta-xylanase	256	0.78	2e-68	31.26	WP_015919776.1	Bacteria	Thermotogae	Thermotogales	Thermotogaceae	Thermotoga	Thermotoga neapolitana
endo-1,4-beta-xylanase	255	0.56	4e-71	38.65	WP_064319147.1	Bacteria	Actinobacteria	Actinobacteria	Micrococcales	Microbacteriaceae	Microbacterium	Microbacterium chocolatum
endo-1,4-beta-xylanase	255	0.8	1e-68	29.4	WP_108140059.1	Bacteria	Firmicutes	Clostridia	Halanaerobiales	Halanaerobiaceae	Halanaerobium	Halanaerobium saccharolyticum
hypothetical protein	255	0.79	2e-68	30.14	NLJ11352.1	Bacteria	Spirochaetes	Spirochaetia	Spirochaetales	Spirochaetaceae	Treponema	Treponema sp.
endo-1,4-beta-xylanase	254	0.82	2e-66	30.35	WP_051983526.1	Bacteria	Firmicutes	Clostridia	Clostridiales	Hungateiclostridiaceae	Pseudobacteroides	Pseudobacteroides cellulosolvens
MULTISPECIES: endo-1,4-beta-xylanase	254	0.8	5e-68	29.51	WP_114489111.1	Bacteria	Firmicutes	Clostridia	Halanaerobiales	Halanaerobiaceae	Halanaerobium
endo-1,4-beta-xylanase	254	0.82	1e-66	29.34	WP_029231431.1	Bacteria	Firmicutes	Clostridia	Clostridiales	Lachnospiraceae	Butyrivibrio	unclassified Butyrivibrio
Endo-1,4-beta-xylanase	254	0.8	2e-67	30.84	ABX30975.1	Bacteria	Thermotogae	Petrotogales	Petrotogaceae	Petrotoga	Petrotoga mobilis	Petrotoga mobilis SJ95
endo-1,4-beta-xylanase	254	0.8	2e-67	30.84	WP_049755190.1	Bacteria	Thermotogae	Petrotogales	Petrotogaceae	Petrotoga	Petrotoga mobilis
endo-1,4-beta-xylanase	253	0.78	2e-67	31.14	WP_132307024.1	Bacteria	Firmicutes	Bacilli	Bacillales	Paenibacillaceae	Paenibacillus	unclassified Paenibacillus
endo-1,4-beta-xylanase	253	0.78	1e-67	30.73	WP_167197033.1	Bacteria	Firmicutes	Bacilli	Bacillales	Paenibacillaceae	Paenibacillus	unclassified Paenibacillus
endo-1,4-beta-xylanase	253	0.82	3e-66	30.12	WP_050753611.1	Bacteria	Firmicutes	Clostridia	Clostridiales	Hungateiclostridiaceae	Pseudobacteroides	Pseudobacteroides cellulosolvens
endo-1,4-beta-xylanase	253	0.78	6e-68	29.68	PUU94974.1	Bacteria	Firmicutes	Clostridia	Halanaerobiales	Halanaerobiaceae	Halanaerobium	unclassified Halanaerobium
hypothetical protein A7L45_07330	253	0.79	2e-68	29.2	APC39895.1	Bacteria	Firmicutes	Clostridia	Clostridiales	Clostridiaceae	Clostridium	Clostridium estertheticum
endo-1,4-beta-xylanase	253	0.79	2e-68	29.2	WP_084647380.1	Bacteria	Firmicutes	Clostridia	Clostridiales	Clostridiaceae	Clostridium	Clostridium estertheticum
endo-1,4-beta-xylanase	252	0.8	1e-66	30.7	WP_121958166.1	Bacteria	Thermotogae	Petrotogales	Petrotogaceae	Petrotoga	unclassified Petrotoga	Petrotoga sp. 9PWA.NaAc.5.4
endo-1,4-beta-xylanase	252	0.83	2e-67	28.48	WP_161847294.1	Bacteria	Thermotogae	Mesoaciditogales	Mesoaciditogaceae	Athalassotoga	Athalassotoga saccharophila
endo-1,4-beta-xylanase	251	0.79	2e-65	31.17	WP_137695877.1	Bacteria	Firmicutes	Clostridia	Clostridiales	Hungateiclostridiaceae	Ruminiclostridium	unclassified Ruminiclostridium
endo-1,4-beta-xylanase	251	0.8	2e-66	29.76	WP_103077828.1	Bacteria	Thermotogae	Petrotogales	Petrotogaceae	Petrotoga	Petrotoga mexicana
endo-1,4-beta-xylanase	250	0.79	2e-65	30.32	WP_026509692.1	Bacteria	Firmicutes	Clostridia	Clostridiales	Lachnospiraceae	Butyrivibrio	unclassified Butyrivibrio
endo-1,4-beta-xylanase	250	0.81	2e-67	28.63	WP_152751475.1	Bacteria	Firmicutes	Clostridia	Clostridiales	Clostridiaceae	Clostridium	Clostridium estertheticum
endo-1,4-beta-xylanase	250	0.8	4e-66	30.98	WP_103067748.1	Bacteria	Thermotogae	Petrotogales	Petrotogaceae	Petrotoga	Petrotoga olearia
endo-1,4-beta-xylanase	249	0.75	4e-65	30.74	WP_026664697.1	Bacteria	Firmicutes	Clostridia	Clostridiales	Lachnospiraceae	Butyrivibrio	unclassified Butyrivibrio
endo-1,4-beta-xylanase	249	0.82	7e-65	29.35	WP_014255365.1	Bacteria	Firmicutes	Clostridia	Clostridiales	Hungateiclostridiaceae	Hungateiclostridium	Hungateiclostridium clariflavum
endo-1,4-beta-xylanase	249	0.78	1e-65	30.9	WP_012311182.1	Bacteria	Thermotogae	Thermotogae	Thermotogales	Thermotogaceae	Thermotoga	Thermotoga sp. RQ2
endo-1,4-beta-xylanase	249	0.78	3e-65	31.13	WP_013932897.1	Bacteria	Thermotogae	Thermotogales	Thermotogaceae	Pseudothermotoga	Pseudothermotoga thermarum
endo-1,4-beta-xylanase	249	0.82	2e-65	30.95	WP_045088033.1	Bacteria	Thermotogae	Petrotogales	Petrotogaceae	Defluviitoga	Defluviitoga tunisiensis
MULTISPECIES: endo-1,4-beta-xylanase	249	0.8	7e-66	30.39	WP_103078985.1	Bacteria	Thermotogae	Petrotogales	Petrotogaceae	Petrotoga
endo-1,4-beta-xylanase	247	0.78	3e-64	29.44	WP_169085705.1	Bacteria	Firmicutes	Bacilli	Bacillales	Paenibacillaceae	Paenibacillus	unclassified Paenibacillus
endo-1,4-beta-xylanase	247	0.8	3e-64	29.4	WP_026491692.1	Bacteria	Firmicutes	Clostridia	Clostridiales	Lachnospiraceae	Butyrivibrio	unclassified Butyrivibrio
endo-1,4-beta-xylanase	246	0.8	8e-64	29.44	WP_027621670.1	Bacteria	Firmicutes	Clostridia	Clostridiales	Hungateiclostridiaceae	Hungateiclostridium	Hungateiclostridium clariflavum
endo-1,4-beta-xylanase	246	0.81	9e-66	28.55	WP_171295278.1	Bacteria	Firmicutes	Clostridia	Clostridiales	Clostridiaceae	Clostridium	Clostridium estertheticum
family 10 xylanase XynC	246	0.78	8e-65	30.62	AAD32594.1	Bacteria	Thermotogae	Thermotogae	Thermotogales	Thermotogaceae	Thermotoga	Thermotoga sp. strain FjSS3-B.1
endo-1,4-beta-xylanase	245	0.81	9e-64	30.71	WP_079437761.1	Bacteria	Firmicutes	Clostridia	Clostridiales	Clostridiaceae	Clostridium	Clostridium chromiireducens
endo-1,4-beta-xylanase	245	0.81	9e-64	30.71	WP_119365828.1	Bacteria	Firmicutes	Clostridia	Clostridiales	Clostridiaceae	Clostridium	Clostridium chromiireducens
endo-1,4-beta-xylanase	245	0.78	3e-64	30.48	WP_041844378.1	Bacteria	Thermotogae	Thermotogae	Thermotogales	Thermotogaceae	Thermotoga	Thermotoga sp. RQ7
endo-1,4-beta-xylanase	244	0.79	1e-63	31.11	WP_160358999.1	Bacteria	Firmicutes	Clostridia	Clostridiales	Clostridiaceae	Clostridium	Clostridium chromiireducens
endo-1,4-beta-xylanase	243	0.39	1e-65	40.92	WP_136518731.1	Bacteria	Actinobacteria	Actinobacteria	Micrococcales	Cellulomonadaceae	Cellulomonas	Cellulomonas telluris
endo-1,4-beta-xylanase	243	0.4	3e-65	40.45	WP_089800849.1	Bacteria	Actinobacteria	Actinobacteria	Micrococcales	Cellulomonadaceae	Cellulomonas	unclassified Cellulomonas
endo-1,4-beta-xylanase	242	0.78	8e-64	29.05	WP_014370507.1	Bacteria	Firmicutes	Bacilli	Bacillales	Paenibacillaceae	Paenibacillus	Paenibacillus mucilaginosus
endo-1,4-beta-xylanase	241	0.38	5e-65	39.31	WP_130780207.1	Bacteria	Actinobacteria	Actinobacteria	Micrococcales	Cellulomonadaceae	Cellulomonas	Cellulomonas biazotea
endo-1,4-beta-xylanase	240	0.38	2e-64	40	WP_124341016.1	Bacteria	Actinobacteria	Actinobacteria	Micrococcales	Cellulomonadaceae	Cellulomonas	unclassified Cellulomonas
endo-1,4-beta-xylanase	240	0.38	1e-64	40	WP_162351113.1	Bacteria	Actinobacteria	Actinobacteria	Micrococcales	Cellulomonadaceae	Cellulomonas	unclassified Cellulomonas
TPA: 1,4-beta-xylanase	240	0.81	2e-62	30.58	HGV26225.1	Bacteria	Chloroflexi					Chloroflexi bacterium
endo-1,4-beta-xylanase	240	0.77	6e-62	29.89	WP_044913615.1	Bacteria	Firmicutes	Clostridia	Clostridiales	Lachnospiraceae	Butyrivibrio	unclassified Butyrivibrio
hypothetical protein A7975_19205	240	0.81	6e-62	29.59	OBZ11101.1	Bacteria	Firmicutes	Bacilli	Bacillales	Bacillaceae	Bacillus	unclassified Bacillus
endo-1,4-beta-xylanase	240	0.81	7e-62	29.59	WP_176707785.1	Bacteria	Firmicutes	Bacilli	Bacillales	Bacillaceae	Bacillus	unclassified Bacillus
endo-1,4-beta-xylanase	240	0.81	6e-62	29.33	WP_082311013.1	Bacteria	Firmicutes	Bacilli	Bacillales	Paenibacillaceae	Paenibacillus	unclassified Paenibacillus
endo-1,4-beta-xylanase	239	0.36	9e-64	42.28	WP_140459803.1	Bacteria	Actinobacteria	Actinobacteria	Micrococcales	Cellulomonadaceae	Cellulomonas	Cellulomonas oligotrophica
endo-1,4-beta-xylanase	239	0.37	3e-64	39.94	WP_056590266.1	Bacteria	Actinobacteria	Actinobacteria	Micrococcales	Cellulomonadaceae	Cellulomonas	unclassified Cellulomonas
endo-1,4-beta-xylanase	239	0.82	1e-61	29.41	WP_051250413.1	Bacteria	Firmicutes	Bacilli	Bacillales	Paenibacillaceae	Paenibacillus	Paenibacillus harenae
endo-1,4-beta-xylanase	239	0.74	8e-65	29.17	KXS49019.1	Bacteria	Firmicutes	Clostridia	Halanaerobiales	Halanaerobiaceae	Halanaerobium	unclassified Halanaerobium
endo-1,4-beta-xylanase	239	0.78	6e-63	28.91	WP_014651305.1	Bacteria	Firmicutes	Bacilli	Bacillales	Paenibacillaceae	Paenibacillus	Paenibacillus mucilaginosus
endo-1,4-beta-xylanase	238	0.78	2e-61	29.34	WP_073338780.1	Bacteria	Firmicutes	Clostridia	Clostridiales	Clostridiaceae	Clostridium	Clostridium grantii
endo-1,4-beta-xylanase	237	0.79	9e-61	30.74	WP_110462681.1	Bacteria	Firmicutes	Clostridia	Clostridiales	Hungateiclostridiaceae	Ruminiclostridium	Ruminiclostridium sufflavum
TPA: hypothetical protein	237	0.8	2e-61	29.87	HAI78721.1	Bacteria	Firmicutes	Clostridia	Clostridiales	Ruminococcaceae	Ruminococcus	Ruminococcus sp.
Endo-1,4-beta-xylanase	237	0.78	4e-62	28.91	AEI42878.1	Bacteria	Firmicutes	Bacilli	Bacillales	Paenibacillaceae	Paenibacillus	Paenibacillus mucilaginosus
endo-1,4-beta-xylanase	237	0.78	4e-62	28.91	WP_041617112.1	Bacteria	Firmicutes	Bacilli	Bacillales	Paenibacillaceae	Paenibacillus	Paenibacillus mucilaginosus
endo-1,4-beta-xylanase	236	0.36	8e-63	41.67	WP_142157718.1	Bacteria	Actinobacteria	Actinobacteria	Micrococcales	Cellulomonadaceae	Cellulomonas	unclassified Cellulomonas
endo-1,4-beta-xylanase	236	0.81	1e-60	30.12	WP_148929889.1	Bacteria	Firmicutes	Bacilli	Bacillales	Paenibacillaceae	Paenibacillus	Paenibacillus methanolicus
endo-1,4-beta-xylanase	236	0.79	2e-60	28.84	WP_052333396.1	Bacteria	Firmicutes	Bacilli	Bacillales	Paenibacillaceae	Paenibacillus	Paenibacillus pasadenensis
endo-1,4-beta-xylanase	236	0.79	2e-60	28.84	WP_101808976.1	Bacteria	Firmicutes	Bacilli	Bacillales	Paenibacillaceae	Paenibacillus	Paenibacillus pasadenensis
endo-1,4-beta-xylanase	235	0.38	5e-63	39.13	WP_168679381.1	Bacteria	Actinobacteria	Actinobacteria	Micrococcales	Cellulomonadaceae	Cellulomonas	Cellulomonas septica
endo-1,4-beta-xylanase	235	0.38	1e-62	39.6	WP_135974887.1	Bacteria	Actinobacteria	Actinobacteria	Micrococcales	Cellulomonadaceae	Cellulomonas	Cellulomonas shaoxiangyii
1,4-beta-xylanase	235	0.78	2e-60	30.36	OBR65552.1	Bacteria	Firmicutes	Bacilli	Bacillales	Paenibacillaceae	Paenibacillus	Paenibacillus oryzae
endo-1,4-beta-xylanase	235	0.78	2e-60	30.36	WP_156739521.1	Bacteria	Firmicutes	Bacilli	Bacillales	Paenibacillaceae	Paenibacillus	Paenibacillus oryzae
endo-1,4-beta-xylanase	235	0.78	2e-61	30.32	WP_159135493.1	Bacteria	Firmicutes	Clostridia	Clostridiales	Clostridiaceae	Clostridium	Clostridium neonatale
endo-1,4-beta-xylanase	235	0.81	3e-60	29.79	WP_014041868.1	Bacteria	Firmicutes	Clostridia	Thermoanaerobacterales	Thermoanaerobacterales Family III. Incertae Sedis	Caldicellulosiruptor	Caldicellulosiruptor lactoaceticus
endo-1,4-beta-xylanase	235	0.79	3e-60	28.96	WP_153783420.1	Bacteria	Firmicutes	Bacilli	Bacillales	Paenibacillaceae	Paenibacillus	unclassified Paenibacillus
Endo-1,4-beta-xylanase A precursor	235	0.79	2e-60	28.84	PLT45455.1	Bacteria	Firmicutes	Bacilli	Bacillales	Paenibacillaceae	Paenibacillus	Paenibacillus pasadenensis
endo-1,4-beta-xylanase	234	0.37	8e-63	41.21	WP_070320927.1	Bacteria	Actinobacteria	Actinobacteria	Micrococcales	Cellulomonadaceae	Cellulomonas	Cellulomonas iranensis
MULTISPECIES: endo-1,4-beta-xylanase	234	0.78	6e-61	30.18	WP_058293772.1	Bacteria	Firmicutes	Clostridia	Clostridiales	Clostridiaceae	Clostridium
endo-1,4-beta-xylanase	233	0.37	9e-62	40.88	WP_013116148.1	Bacteria	Actinobacteria	Actinobacteria	Micrococcales	Cellulomonadaceae	Cellulomonas	Cellulomonas flavigena
endo-1,4-beta-xylanase	233	0.37	7e-62	40.66	WP_141371402.1	Bacteria	Actinobacteria	Actinobacteria	Micrococcales	Cellulomonadaceae	Cellulomonas	Cellulomonas gelida
endo-1,4-beta-xylanase	233	0.37	7e-62	40.3	WP_163274946.1	Bacteria	Actinobacteria	Actinobacteria	Micrococcales	Cellulomonadaceae	Cellulomonas	Cellulomonas iranensis
endo-1,4-beta-xylanase	233	0.37	8e-62	40.3	WP_134851899.1	Bacteria	Actinobacteria	Actinobacteria	Micrococcales	Cellulomonadaceae	Cellulomonas	unclassified Cellulomonas
endo-1,4-beta-xylanase	233	0.78	3e-61	29.24	WP_077837721.1	Bacteria	Firmicutes	Clostridia	Clostridiales	Clostridiaceae	Clostridium	Clostridium beijerinckii
endo-1,4-beta-xylanase	232	0.37	1e-61	40.24	WP_087508924.1	Bacteria	Actinobacteria	Actinobacteria	Micrococcales	Cellulomonadaceae	Cellulomonas	Cellulomonas iranensis
endo-1,4-beta-xylanase	232	0.81	3e-59	30.47	WP_168907290.1	Bacteria	Firmicutes	Bacilli	Bacillales	Paenibacillaceae	Paenibacillus	unclassified Paenibacillus
endo-1,4-beta-xylanase	231	0.37	3e-61	39.76	WP_013882674.1	Bacteria	Actinobacteria	Actinobacteria	Micrococcales	Cellulomonadaceae	Cellulomonas	Cellulomonas gilvus
endo-1,4-beta-xylanase	231	0.37	4e-61	40.66	WP_146806317.1	Bacteria	Actinobacteria	Actinobacteria	Micrococcales	Cellulomonadaceae	Cellulomonas	Cellulomonas persica
endo-1,4-beta-xylanase	231	0.37	4e-61	40.3	WP_048343019.1	Bacteria	Actinobacteria	Actinobacteria	Micrococcales	Cellulomonadaceae	Cellulomonas	unclassified Cellulomonas
endo-1,4-beta-xylanase	231	0.37	6e-63	39.94	WP_062104052.1	Bacteria	Actinobacteria	Actinobacteria	Micrococcales	Cellulomonadaceae	Cellulomonas	unclassified Cellulomonas
endo-1,4-beta-xylanase	231	0.37	4e-61	40	WP_082131637.1	Bacteria	Actinobacteria	Actinobacteria	Micrococcales	Cellulomonadaceae	Cellulomonas	unclassified Cellulomonas
endo-1,4-beta-xylanase	231	0.78	4e-59	31.22	WP_156829083.1	Bacteria	Firmicutes	Bacilli	Bacillales	Paenibacillaceae	Cohnella	Cohnella laeviribosi
endo-1,4-beta-xylanase	231	0.84	6e-59	28.72	WP_092326243.1	Bacteria	Firmicutes	Clostridia	Clostridiales	Lachnospiraceae	Butyrivibrio	unclassified Butyrivibrio
unnamed protein product	231	0.81	1e-59	27.98	WP_158078775.1	Bacteria	Firmicutes	Clostridia	Clostridiales	Clostridiaceae	Clostridium	Clostridium puniceum
endo-1,4-beta-xylanase	230	0.8	4e-59	29.25	WP_012584062.1	Bacteria	Dictyoglomia	Dictyoglomales	Dictyoglomaceae	Dictyoglomus	Dictyoglomus turgidum
endo-xylanase	230	0.78	9e-59	31.09	AIE12545.1	Bacteria	Firmicutes	Bacilli	Bacillales	Paenibacillaceae	Paenibacillus	unclassified Paenibacillus
endo-1,4-beta-xylanase	230	0.8	1e-58	30.89	WP_127065548.1	Bacteria	Firmicutes	Clostridia	Clostridiales	Lachnospiraceae	Cellulosilyticum	unclassified Cellulosilyticum
hypothetical protein FE782_25800	230	0.78	9e-59	29.85	TLS49274.1	Bacteria	Firmicutes	Bacilli	Bacillales	Paenibacillaceae	Paenibacillus	Paenibacillus antri
endo-1,4-beta-xylanase	230	0.78	7e-59	29.85	WP_158299552.1	Bacteria	Firmicutes	Bacilli	Bacillales	Paenibacillaceae	Paenibacillus	Paenibacillus antri
endo-1,4-beta-xylanase	230	0.82	1e-58	29.13	WP_052670951.1	Bacteria	Firmicutes	Clostridia	Thermoanaerobacterales	Thermoanaerobacterales Family III. Incertae Sedis	Caldicellulosiruptor	Caldicellulosiruptor morganii
1,4-beta-xylanase	229	0.78	2e-58	30.81	REK68324.1	Bacteria	Firmicutes	Bacilli	Bacillales	Paenibacillaceae	Cohnella	unclassified Cohnella
MULTISPECIES: endo-1,4-beta-xylanase	229	0.81	3e-58	30.52	WP_036664553.1	Bacteria	Firmicutes	Bacilli	Bacillales	Paenibacillaceae	Paenibacillus	unclassified Paenibacillus
endo-1,4-beta-xylanase	229	0.8	1e-58	29.47	WP_177532389.1	Bacteria	Firmicutes	Clostridia	Clostridiales	Ruminococcaceae	unclassified Ruminococcaceae	Ruminococcaceae bacterium
endo-1,4-beta-xylanase	229	0.79	2e-59	29.88	WP_132780990.1	Bacteria	Spirochaetes	Spirochaetia	Spirochaetales	Spirochaetaceae	Treponema	Treponema sp. J25
Endo-1,4-beta-xylanase	228	0.81	4e-58	30.52	ACX63201.1	Bacteria	Firmicutes	Bacilli	Bacillales	Paenibacillaceae	Paenibacillus	unclassified Paenibacillus
endo-1,4-beta-xylanase	228	0.78	5e-58	30.49	WP_077854062.1	Bacteria	Firmicutes	Clostridia	Clostridiales	Clostridiaceae	Clostridium	Clostridium beijerinckii
endo-1,4-beta-xylanase	228	0.81	7e-58	28.65	WP_051253019.1	Bacteria	Firmicutes	Bacilli	Bacillales	Paenibacillaceae	Paenibacillus	Paenibacillus alginolyticus
1,4-beta-xylanase	228	0.78	5e-58	28.63	NOU67007.1	Bacteria	Firmicutes	Bacilli	Bacillales	Paenibacillaceae	Paenibacillus	Paenibacillus sp
endo-1,4-beta-xylanase	228	0.78	5e-58	28.63	WP_171633688.1	Bacteria	Firmicutes	Bacilli	Bacillales	Paenibacillaceae	Paenibacillus	unclassified Paenibacillus
Endo-1,4-beta-xylanase C precursor	228	0.81	4e-58	30.65	VTR63442.1	Bacteria	Proteobacteria	Gammaproteobacteria	Pasteurellales	Pasteurellaceae	Actinobacillus	Actinobacillus pleuropneumoniae
endo-1,4-beta-xylanase	227	0.81	6e-58	30.34	SEM33592.1	Bacteria	Firmicutes	Bacilli	Bacillales	Paenibacillaceae	Paenibacillus	unclassified Paenibacillus
glycosyl hydrolase family 10	227	0.81	1e-57	30.25	EGG36923.1	Bacteria	Firmicutes	Bacilli	Bacillales	Paenibacillaceae	Paenibacillus	unclassified Paenibacillus
endo-1,4-beta-xylanase	227	0.78	1e-57	29.61	WP_127533808.1	Bacteria	Firmicutes	Bacilli	Bacillales	Paenibacillaceae	Paenibacillus	Paenibacillus kobensis
endo-1,4-beta-xylanase	227	0.82	2e-58	29.56	WP_105407876.1	Bacteria	Firmicutes	Bacilli	Bacillales	Paenibacillaceae	Paenibacillus	unclassified Paenibacillus
endo-1,4-beta-xylanase	227	0.78	1e-57	28.84	WP_056619204.1	Bacteria	Firmicutes	Bacilli	Bacillales	Paenibacillaceae	Paenibacillus	unclassified Paenibacillus
endo-1,4-beta-xylanase	226	0.81	2e-57	30.34	WP_145040925.1	Bacteria	Firmicutes	Bacilli	Bacillales	Paenibacillaceae	Paenibacillus	unclassified Paenibacillus
endo-1,4-beta-xylanase	226	0.81	2e-57	30.25	WP_139083906.1	Bacteria	Firmicutes	Bacilli	Bacillales	Paenibacillaceae	Paenibacillus	unclassified Paenibacillus
endo-1,4-beta-xylanase	226	0.81	2e-57	30.03	WP_071220843.1	Bacteria	Firmicutes	Bacilli	Bacillales	Paenibacillaceae	Paenibacillus	unclassified Paenibacillus
endo-1,4-beta-xylanase	226	0.75	2e-57	29.78	SCX91715.1	Bacteria	Firmicutes	Clostridia	Clostridiales	Lachnospiraceae	Butyrivibrio	unclassified Butyrivibrio
endo-1,4-beta-xylanase	226	0.75	1e-57	29.78	WP_092058781.1	Bacteria	Firmicutes	Clostridia	Clostridiales	Lachnospiraceae	Butyrivibrio	unclassified Butyrivibrio
endo-1,4-beta-xylanase	226	0.75	2e-57	29.78	WP_176757120.1	Bacteria	Firmicutes	Clostridia	Clostridiales	Lachnospiraceae	Butyrivibrio	unclassified Butyrivibrio
endo-1,4-beta-xylanase	226	0.78	2e-57	29.06	WP_060648367.1	Bacteria	Firmicutes	Bacilli	Bacillales	Paenibacillaceae	Paenibacillus	unclassified Paenibacillus
endo-1,4-beta-xylanase	226	0.82	3e-57	28.83	WP_136371626.1	Bacteria	Firmicutes	Bacilli	Bacillales	Paenibacillaceae	Cohnella	unclassified Cohnella
endo-1,4-beta-xylanase	226	0.79	2e-57	28.8	WP_013279437.1	Bacteria	Firmicutes	Clostridia	Clostridiales	Lachnospiraceae	Butyrivibrio	Butyrivibrio proteoclasticus
beta-1,4-xylanase	226	0.78	7e-59	28.55	EKQ50483.1	Bacteria	Firmicutes	Clostridia	Clostridiales	Clostridiaceae	Clostridium	unclassified Clostridium
endo-1,4-beta-xylanase	225	0.74	3e-57	29.77	WP_081671307.1	Bacteria	Firmicutes	Clostridia	Clostridiales	Lachnospiraceae	Butyrivibrio	unclassified Butyrivibrio
endo-1,4-beta-xylanase	225	0.78	1e-58	29.32	WP_051560253.1	Bacteria	Firmicutes	Clostridia	Clostridiales	Clostridiaceae	Clostridium	Clostridium beijerinckii
endo-1,4-beta-xylanase	225	0.82	6e-57	28.78	WP_052661825.1	Bacteria	Firmicutes	Clostridia	Thermoanaerobacterales	Thermoanaerobacterales Family III. Incertae Sedis	Caldicellulosiruptor	Caldicellulosiruptor danielii
endo-1,4-beta-xylanase	225	0.78	1e-58	28.55	WP_099716562.1	Bacteria	Firmicutes	Clostridia	Clostridiales	Clostridiaceae	Clostridium	unclassified Clostridium
endo-1,4-beta-xylanase	225	0.78	5e-57	28.36	WP_057308379.1	Bacteria	Firmicutes	Bacilli	Bacillales	Paenibacillaceae	Paenibacillus	unclassified Paenibacillus
endo-1,4-beta-xylanase	224	0.37	2e-58	38.25	WP_141322020.1	Bacteria	Actinobacteria	Actinobacteria	Micrococcales	Cellulomonadaceae	Cellulomonas	Cellulomonas uda
endo-1,4-beta-xylanase	224	0.37	2e-58	38.25	WP_166772146.1	Bacteria	Actinobacteria	Actinobacteria	Micrococcales	Cellulomonadaceae	Cellulomonas	Cellulomonas uda
endo-1,4-beta-xylanase	224	0.78	1e-56	28.86	WP_057305768.1	Bacteria	Firmicutes	Bacilli	Bacillales	Paenibacillaceae	Paenibacillus	unclassified Paenibacillus
endo-1,4-beta-xylanase	224	0.79	7e-57	28.73	WP_026663057.1	Bacteria	Firmicutes	Clostridia	Clostridiales	Lachnospiraceae	Butyrivibrio	Butyrivibrio proteoclasticus
MULTISPECIES: endo-1,4-beta-xylanase	224	0.79	9e-57	27.88	WP_117733414.1	Bacteria	Firmicutes	Clostridia	Clostridiales	Ruminococcaceae	Ruminococcus
endo-1,4-beta-xylanase	224	0.81	8e-57	27.44	WP_158082395.1	Bacteria	Firmicutes	Bacilli	Bacillales	Paenibacillaceae	Paenibacillus	Paenibacillus ferrarius
endo-1,4-beta-xylanase gnavus]	224	0.89	1e-56	27.24	WP_101884299.1	Bacteria	Firmicutes	Clostridia	Clostridiales	Lachnospiraceae	Mediterraneibacter	[Ruminococcus] gnavus
endo-1,4-beta-xylanase gnavus]	224	0.89	1e-56	27.24	WP_118401453.1	Bacteria	Firmicutes	Clostridia	Clostridiales	Lachnospiraceae	Mediterraneibacter	[Ruminococcus] gnavus
endo-1,4-beta-xylanase gnavus]	224	0.89	7e-57	27.24	WP_173867783.1	Bacteria	Firmicutes	Clostridia	Clostridiales	Lachnospiraceae	Mediterraneibacter	[Ruminococcus] gnavus
endo-1,4-beta-xylanase	223	0.37	2e-58	39.16	WP_094182003.1	Bacteria	Actinobacteria	Actinobacteria	Micrococcales	Cellulomonadaceae	Cellulomonas	unclassified Cellulomonas
endo-1,4-beta-xylanase	223	0.78	5e-58	29.22	WP_160688254.1	Bacteria	Firmicutes	Clostridia	Clostridiales	Clostridiaceae	Clostridium	unclassified Clostridium
endo-1,4-beta-xylanase gnavus]	223	0.84	2e-56	27.92	WP_119981802.1	Bacteria	Firmicutes	Clostridia	Clostridiales	Lachnospiraceae	Mediterraneibacter	[Ruminococcus] gnavus
endo-1,4-beta-xylanase	223	0.84	2e-56	27.92	WP_165853780.1	Bacteria	Firmicutes	Clostridia	Clostridiales	Lachnospiraceae	unclassified Lachnospiraceae	Lachnospiraceae bacterium TM07-2AC
hypothetical protein CDL23_14555 gnavus]	223	0.89	2e-56	27.24	PLT71657.1	Bacteria	Firmicutes	Clostridia	Clostridiales	Lachnospiraceae	Mediterraneibacter	[Ruminococcus] gnavus
hypothetical protein DWZ70_16305 gnavus]	223	0.89	1e-56	27.24	RHM32859.1	Bacteria	Firmicutes	Clostridia	Clostridiales	Lachnospiraceae	Mediterraneibacter	[Ruminococcus] gnavus
hypothetical protein BHV59_06725	222	0.24	1e-62	60.93	OKY88287.1	Bacteria	Actinobacteria	Actinobacteria	Bifidobacteriales	Bifidobacteriaceae	Bifidobacterium	unclassified Bifidobacterium
endo-1,4-beta-xylanase	222	0.8	5e-56	30.89	WP_013655557.1	Bacteria	Firmicutes	Clostridia	Clostridiales	Lachnospiraceae	Cellulosilyticum	Cellulosilyticum lentocellum
endo-1,4-beta-xylanase	222	0.78	5e-56	28.63	WP_173120119.1	Bacteria	Firmicutes	Bacilli	Bacillales	Paenibacillaceae	Paenibacillus	Paenibacillus qinlingensis
hypothetical protein DW994_15565 gnavus]	222	0.84	3e-56	27.92	RGZ29919.1	Bacteria	Firmicutes	Clostridia	Clostridiales	Lachnospiraceae	Mediterraneibacter	[Ruminococcus] gnavus
endo-1,4-beta-xylanase	222	0.85	4e-56	27.79	WP_081846710.1	Bacteria	Firmicutes	Clostridia	Clostridiales	Lachnospiraceae	Butyrivibrio	unclassified Butyrivibrio
endo-1,4-beta-xylanase	221	0.81	1e-55	29.79	WP_113059348.1	Bacteria	Firmicutes	Bacilli	Bacillales	Paenibacillaceae	Paenibacillus	Paenibacillus lautus
endo-1,4-beta-xylanase	221	0.79	5e-56	29.41	WP_177435927.1	Bacteria	Firmicutes	Clostridia	Clostridiales	Ruminococcaceae	unclassified Ruminococcaceae	Ruminococcaceae bacterium
MULTISPECIES: endo-1,4-beta-xylanase	221	0.81	1e-55	29.33	WP_090108710.1	Bacteria	Firmicutes	Bacilli	Bacillales	Paenibacillaceae	Cohnella	unclassified Cohnella
endo-1,4-beta-xylanase	221	0.78	1e-55	28.94	WP_054028886.1	Bacteria	Firmicutes	Bacilli	Bacillales	Bacillaceae	Bacillus	unclassified Bacillus
endo-1,4-beta-xylanase	221	0.8	7e-56	28.91	WP_145409584.1	Bacteria	Firmicutes	Bacilli	Bacillales	Paenibacillaceae	Paenibacillus	Paenibacillus xylanexedens
endo-1,4-beta-xylanase	221	0.8	6e-56	28.72	WP_056698432.1	Bacteria	Firmicutes	Bacilli	Bacillales	Paenibacillaceae	Paenibacillus	unclassified Paenibacillus
endo-1,4-beta-xylanase	221	0.79	5e-56	28.45	WP_021683601.1	Bacteria	Firmicutes	Clostridia	Clostridiales	Ruminococcaceae	Ruminococcus	Ruminococcus callidus
endo-1,4-beta-xylanase	221	0.78	8e-56	28.18	WP_068664951.1	Bacteria	Firmicutes	Bacilli	Bacillales	Paenibacillaceae	Paenibacillus	Paenibacillus oryzisoli
endo-1,4-beta-xylanase	221	0.89	7e-56	26.94	WP_172498814.1	Bacteria	Firmicutes	Clostridia	Clostridiales	Lachnospiraceae	unclassified Lachnospiraceae	Lachnospiraceae bacterium
hypothetical protein DIU64_08610	220	0.76	2e-57	29.45	PZN09534.1	Bacteria	Firmicutes	Clostridia	Clostridiales	Caldicoprobacteraceae	Caldicoprobacter	Caldicoprobacter oshimai
endo-1,4-beta-xylanase	220	0.79	2e-55	28.97	WP_081956628.1	Bacteria	Firmicutes	Bacilli	Bacillales	Paenibacillaceae	Paenibacillus	unclassified Paenibacillus
endo-1,4-beta-xylanase	220	0.84	3e-55	28.25	WP_013412776.1	Bacteria	Firmicutes	Clostridia	Thermoanaerobacterales	Thermoanaerobacterales Family III. Incertae Sedis	Caldicellulosiruptor	Caldicellulosiruptor owensensis
endo-1,4-beta-xylanase	220	0.78	2e-55	27.79	WP_173218615.1	Bacteria	Firmicutes	Bacilli	Bacillales	Paenibacillaceae	Paenibacillus	Paenibacillus alba
TPA: hypothetical protein	220	0.79	2e-55	27.63	HCD39613.1	Bacteria	Firmicutes	Clostridia	Clostridiales	Ruminococcaceae	Ruminococcus	Ruminococcus sp.
endo-1,4-beta-xylanase	219	0.81	4e-55	29.82	WP_157272896.1	Bacteria	Firmicutes	Bacilli	Bacillales	Paenibacillaceae	Paenibacillus	Paenibacillus daejeonensis
endo-1,4-beta-xylanase	219	0.78	2e-55	29.34	WP_138224158.1	Bacteria	Firmicutes	Bacilli	Bacillales	Paenibacillaceae	Paenibacillus	unclassified Paenibacillus
endo-1,4-beta-xylanase	219	0.8	2e-55	29.13	WP_164848652.1	Bacteria	Firmicutes	Bacilli	Bacillales	Paenibacillaceae	Paenibacillus	unclassified Paenibacillus
endo-1,4-beta-xylanase	219	0.8	3e-55	29.05	WP_145329053.1	Bacteria	Firmicutes	Bacilli	Bacillales	Paenibacillaceae	Paenibacillus	Paenibacillus xylanexedens
TPA: 1,4-beta-xylanase	219	0.81	4e-55	28.68	HHS02944.1	Bacteria	Firmicutes	Clostridia	Thermoanaerobacterales	Thermoanaerobacterales Family III. Incertae Sedis	Caldicellulosiruptor	Caldicellulosiruptor owensensis
endo-1,4-beta-xylanase	219	0.81	7e-56	28.39	WP_144921623.1	Bacteria	Firmicutes	Bacilli	Bacillales	Paenibacillaceae	Paenibacillus	Paenibacillus bovis
endo-1 4-beta-xylanase	218	0.79	5e-55	29.48	CDE13524.1	Bacteria	Firmicutes	Clostridia	Clostridiales	Ruminococcaceae	Ruminococcus	environmental samples
endo-1,4-beta-xylanase	218	0.8	4e-55	29.05	WP_145412376.1	Bacteria	Firmicutes	Bacilli	Bacillales	Paenibacillaceae	Paenibacillus	Paenibacillus xylanexedens
endo-1,4-beta-xylanase	218	0.82	3e-55	28.83	WP_062320045.1	Bacteria	Firmicutes	Bacilli	Bacillales	Paenibacillaceae	Paenibacillus	Paenibacillus pabuli
TPA: carbohydrate-binding protein	218	0.84	6e-55	28.24	HCQ06009.1	Bacteria	Firmicutes	Clostridia	Clostridiales	Lachnospiraceae	Roseburia	Roseburia sp.
endo-1,4-beta-xylanase	218	0.8	8e-55	27.54	WP_068661813.1	Bacteria	Firmicutes	Bacilli	Bacillales	Paenibacillaceae	Paenibacillus	Paenibacillus oryzisoli
endo-1,4-beta-xylanase	217	0.81	2e-54	29.4	WP_127595232.1	Bacteria	Firmicutes	Bacilli	Bacillales	Paenibacillaceae	Paenibacillus	Paenibacillus lautus
endo-1,4-beta-xylanase	217	0.72	3e-39	29.2	WP_111572632.1	Bacteria	Firmicutes	Clostridia	Halanaerobiales	Halanaerobiaceae	Halanaerobium	Halanaerobium saccharolyticum
Endo-1,4-beta-xylanase C precursor	217	0.81	2e-54	29.08	PJN51969.1	Bacteria	Firmicutes	Bacilli	Bacillales	Paenibacillaceae	Paenibacillus	unclassified Paenibacillus
endo-1,4-beta-xylanase	217	0.81	3e-54	29.08	WP_100540224.1	Bacteria	Firmicutes	Bacilli	Bacillales	Paenibacillaceae	Paenibacillus	unclassified Paenibacillus
endo-1,4-beta-xylanase	217	0.83	1e-54	27.81	WP_171286977.1	Bacteria	Firmicutes	Clostridia	Clostridiales	Lachnospiraceae	Blautia	Blautia producta
endo-1,4-beta-xylanase	216	0.76	3e-54	30	WP_081795568.1	Bacteria	Firmicutes	Clostridia	Clostridiales	Lachnospiraceae	Butyrivibrio	unclassified Butyrivibrio
endo-1,4-beta-xylanase	216	0.82	2e-54	29.2	WP_091032682.1	Bacteria	Firmicutes	Bacilli	Bacillales	Paenibacillaceae	Paenibacillus	unclassified Paenibacillus
endo-1,4-beta-xylanase	216	0.82	1e-54	29.2	WP_176872717.1	Bacteria	Firmicutes	Bacilli	Bacillales	Paenibacillaceae	Paenibacillus	unclassified Paenibacillus
endo-1,4-beta-xylanase	216	0.78	3e-54	29.01	WP_169280897.1	Bacteria	Firmicutes	Bacilli	Bacillales	Paenibacillaceae	Cohnella	unclassified Cohnella
endo-1,4-beta-xylanase	216	0.8	2e-54	28.46	WP_145047940.1	Bacteria	Firmicutes	Bacilli	Bacillales	Paenibacillaceae	Paenibacillus	Paenibacillus xylanexedens
endo-1,4-beta-xylanase	216	0.8	7e-54	28.31	WP_016283432.1	Bacteria	Firmicutes	Clostridia	Clostridiales	Lachnospiraceae	unclassified Lachnospiraceae	Lachnospiraceae bacterium A4
MULTISPECIES: endo-1,4-beta-xylanase	215	0.78	6e-54	28.91	WP_028406195.1	Bacteria	Firmicutes	Bacilli	Bacillales
listeria/Bacterioides repeat	215	0.84	7e-54	28.41	CCZ77689.1	Bacteria	Firmicutes	Clostridia	Clostridiales	Lachnospiraceae	Roseburia	environmental samples
endo-1,4-beta-xylanase	215	0.84	8e-54	28.41	WP_141652675.1	Bacteria	Firmicutes	Clostridia	Clostridiales	Lachnospiraceae	Roseburia	Roseburia faecis
endo-1,4-beta-xylanase	214	0.78	4e-54	29.65	WP_169104821.1	Bacteria	Firmicutes	Clostridia	Clostridiales	Clostridiaceae	Clostridium	unclassified Clostridium
endo-1,4-beta-xylanase	214	0.82	3e-54	29.18	WP_017689570.1	Bacteria	Firmicutes	Bacilli	Bacillales	Paenibacillaceae	Paenibacillus	unclassified Paenibacillus
endo-1,4-beta-xylanase	214	0.82	6e-54	29.18	WP_051447151.1	Bacteria	Firmicutes	Bacilli	Bacillales	Paenibacillaceae	Paenibacillus	unclassified Paenibacillus
endo-1,4-beta-xylanase	214	0.79	7e-54	29.12	WP_076318324.1	Bacteria	Firmicutes	Bacilli	Bacillales	Paenibacillaceae	Paenibacillus	Paenibacillus amylolyticus
endo-1,4-beta-xylanase	214	0.82	7e-54	29.05	WP_053061506.1	Bacteria	Firmicutes	Bacilli	Bacillales	Paenibacillaceae	Paenibacillus	unclassified Paenibacillus
endo-1,4-beta-xylanase	214	0.82	6e-54	29.05	WP_100529488.1	Bacteria	Firmicutes	Bacilli	Bacillales	Paenibacillaceae	Paenibacillus	unclassified Paenibacillus
endo-1,4-beta-xylanase	214	0.82	8e-54	28.55	WP_062833497.1	Bacteria	Firmicutes	Bacilli	Bacillales	Paenibacillaceae	Paenibacillus	Paenibacillus amylolyticus
endo-1,4-beta-xylanase	214	0.79	2e-53	28.52	WP_076330290.1	Bacteria	Firmicutes	Bacilli	Bacillales	Paenibacillaceae	Paenibacillus	Paenibacillus amylolyticus
endo-1 4-beta-xylanase	214	0.78	1e-53	28.12	CDE32886.1	Bacteria	Firmicutes	Clostridia	Clostridiales	Ruminococcaceae	Ruminococcus	environmental samples
110kDa xylanase (XynE)	214	0.79	4e-54	29.14	BAA34091.1	Bacteria	Proteobacteria	Gammaproteobacteria	Aeromonadales	Aeromonadaceae	Aeromonas	Aeromonas caviae
TPA: carbohydrate-binding protein	213	0.78	5e-53	29.71	HAD65615.1	Bacteria	Firmicutes	Clostridia	Clostridiales	Lachnospiraceae	Roseburia	Roseburia sp.
endo-1,4-beta-xylanase	213	0.77	6e-53	29.35	WP_158435982.1	Bacteria	Firmicutes	Clostridia	Clostridiales	Lachnospiraceae	unclassified Lachnospiraceae	Lachnospiraceae bacterium
endo-1,4-beta-xylanase	213	0.81	2e-53	29.06	WP_088102021.1	Bacteria	Firmicutes	Bacilli	Bacillales	Bacillaceae	Bacillus	unclassified Bacillus
endo-1,4-beta-xylanase	213	0.82	1e-53	29.05	WP_076252400.1	Bacteria	Firmicutes	Bacilli	Bacillales	Paenibacillaceae	Paenibacillus	Paenibacillus amylolyticus
endo-1,4-beta-xylanase	213	0.82	1e-53	29.05	WP_127544385.1	Bacteria	Firmicutes	Bacilli	Bacillales	Paenibacillaceae	Paenibacillus	Paenibacillus amylolyticus
endo-1,4-beta-xylanase	213	0.82	1e-53	29.05	WP_036669851.1	Bacteria	Firmicutes	Bacilli	Bacillales	Paenibacillaceae	Paenibacillus	unclassified Paenibacillus
endo-1,4-beta-xylanase	213	0.82	1e-53	29.05	WP_101313297.1	Bacteria	Firmicutes	Bacilli	Bacillales	Paenibacillaceae	Paenibacillus	unclassified Paenibacillus
MULTISPECIES: endo-1,4-beta-xylanase	213	0.82	8e-54	28.92	WP_105598017.1	Bacteria	Firmicutes	Bacilli	Bacillales	Paenibacillaceae	Paenibacillus	unclassified Paenibacillus
endo-1,4-beta-xylanase	213	0.78	5e-54	28.31	WP_076210518.1	Bacteria	Firmicutes	Bacilli	Bacillales	Paenibacillaceae	Paenibacillus	unclassified Paenibacillus
MULTISPECIES: endo-1,4-beta-xylanase	213	0.79	3e-53	29.48	WP_120435216.1	Bacteria
hypothetical protein E2R58_01590	212	0.82	3e-53	28.94	TDL67938.1	Bacteria	Firmicutes	Bacilli	Bacillales	Paenibacillaceae	Paenibacillus	Paenibacillus amylolyticus
endo-1,4-beta-xylanase	212	0.82	2e-53	28.94	WP_165980133.1	Bacteria	Firmicutes	Bacilli	Bacillales	Paenibacillaceae	Paenibacillus	Paenibacillus amylolyticus
endo-1,4-beta-xylanase	212	0.82	2e-53	28.92	WP_150365760.1	Bacteria	Firmicutes	Bacilli	Bacillales	Paenibacillaceae	Paenibacillus	unclassified Paenibacillus
endo-1,4-beta-xylanase	212	0.82	3e-53	28.31	WP_076209155.1	Bacteria	Firmicutes	Bacilli	Bacillales	Paenibacillaceae	Paenibacillus	unclassified Paenibacillus
endo-1,4-beta-xylanase	212	0.78	2e-53	28.17	WP_076327505.1	Bacteria	Firmicutes	Bacilli	Bacillales	Paenibacillaceae	Paenibacillus	Paenibacillus amylolyticus
endo-1,4-beta-xylanase	212	0.84	1e-52	27.67	WP_068605664.1	Bacteria	Firmicutes	Bacilli	Bacillales	Paenibacillaceae	Paenibacillus	Paenibacillus swuensis
endo-1,4-beta-xylanase	211	0.79	1e-52	29.27	WP_090919971.1	Bacteria	Firmicutes	Bacilli	Bacillales	Paenibacillaceae	Paenibacillus	Paenibacillus polysaccharolyticus
endo-1,4-beta-xylanase	211	0.79	1e-52	29.27	WP_154958229.1	Bacteria	Firmicutes	Bacilli	Bacillales	Paenibacillaceae	Paenibacillus	Paenibacillus xylanexedens
endo-1,4-beta-xylanase	211	0.79	1e-52	29.15	WP_169478766.1	Bacteria	Firmicutes	Bacilli	Bacillales	Paenibacillaceae	Paenibacillus	unclassified Paenibacillus
endo-1,4-beta-xylanase	211	0.82	5e-53	29.05	WP_091014647.1	Bacteria	Firmicutes	Bacilli	Bacillales	Paenibacillaceae	Paenibacillus	Paenibacillus amylolyticus
endo-1,4-beta-xylanase	211	0.82	4e-53	28.92	WP_076327033.1	Bacteria	Firmicutes	Bacilli	Bacillales	Paenibacillaceae	Paenibacillus	Paenibacillus amylolyticus
endo-1,4-beta-xylanase	211	0.79	1e-52	28.69	WP_173127882.1	Bacteria	Firmicutes	Bacilli	Bacillales	Paenibacillaceae	Paenibacillus	Paenibacillus tritici
endo-1,4-beta-xylanase	211	0.79	1e-52	28.38	WP_145146743.1	Bacteria	Firmicutes	Bacilli	Bacillales	Paenibacillaceae	Paenibacillus	Paenibacillus xylanexedens
endo-1,4-beta-xylanase	211	0.82	2e-52	28.1	WP_171637676.1	Bacteria	Firmicutes	Bacilli	Bacillales	Paenibacillaceae	Paenibacillus	unclassified Paenibacillus
endo-1,4-beta-xylanase	211	0.78	3e-53	28.03	WP_074095246.1	Bacteria	Firmicutes	Bacilli	Bacillales	Paenibacillaceae	Paenibacillus	Paenibacillus xylanexedens
endo-1,4-beta-xylanase	211	0.82	1e-52	27.42	WP_055278006.1	Bacteria	Firmicutes	Clostridia	Clostridiales	Clostridiaceae	Clostridium	Clostridium disporicum
Endo-1,4-beta-xylanase	211	0.79	9e-53	27.24	O69230.1	Bacteria	Firmicutes	Bacilli	Bacillales	Paenibacillaceae	Paenibacillus	Paenibacillus barcinonensis
endo-1,4-beta-xylanase	211	0.79	1e-52	27.24	WP_110893869.1	Bacteria	Firmicutes	Bacilli	Bacillales	Paenibacillaceae	Paenibacillus	Paenibacillus barcinonensis
endo-1,4-beta-xylanase	210	0.79	2e-52	29.27	WP_154886821.1	Bacteria	Firmicutes	Bacilli	Bacillales	Paenibacillaceae	Paenibacillus	Paenibacillus xylanexedens
endo-1,4-beta-xylanase	210	0.79	2e-52	29.13	WP_123065015.1	Bacteria	Firmicutes	Bacilli	Bacillales	Paenibacillaceae	Paenibacillus	Paenibacillus amylolyticus
endo-1,4-beta-xylanase	210	0.79	3e-52	29.13	WP_154983025.1	Bacteria	Firmicutes	Bacilli	Bacillales	Paenibacillaceae	Paenibacillus	Paenibacillus xylanexedens
xylanase	210	0.78	9e-53	27.87	ALM89038.1	Bacteria	Firmicutes	Bacilli	Bacillales	Paenibacillaceae	Paenibacillus	unclassified Paenibacillus
endo-1,4-beta-xylanase	210	0.78	6e-53	27.32	WP_017688287.1	Bacteria	Firmicutes	Bacilli	Bacillales	Paenibacillaceae	Paenibacillus	unclassified Paenibacillus
endo-1,4-beta-xylanase	209	0.79	6e-52	30.93	WP_164775368.1	Bacteria	Firmicutes	Bacilli	Bacillales	Paenibacillaceae	Paenibacillus	Paenibacillus glycanilyticus
endo-1,4-beta-xylanase	209	0.81	7e-52	29.53	WP_128659062.1	Bacteria	Firmicutes	Bacilli	Bacillales	Paenibacillaceae	Paenibacillus	unclassified Paenibacillus
endo-1,4-beta-xylanase	209	0.82	3e-52	28.92	WP_074094329.1	Bacteria	Firmicutes	Bacilli	Bacillales	Paenibacillaceae	Paenibacillus	Paenibacillus xylanexedens
endo-1,4-beta-xylanase	209	0.81	1e-51	28.1	WP_026499448.1	Bacteria	Firmicutes	Clostridia	Clostridiales	Lachnospiraceae	Butyrivibrio	unclassified Butyrivibrio
endo-1,4-beta-xylanase	209	0.81	1e-51	28.1	WP_081646650.1	Bacteria	Firmicutes	Clostridia	Clostridiales	Lachnospiraceae	Butyrivibrio	unclassified Butyrivibrio
MULTISPECIES: endo-1,4-beta-xylanase	209	0.78	2e-52	27.89	WP_076253186.1	Bacteria	Firmicutes	Bacilli	Bacillales	Paenibacillaceae	Paenibacillus
endo-1,4-beta-xylanase	209	0.78	2e-52	27.61	WP_133384934.1	Bacteria	Firmicutes	Bacilli	Bacillales	Paenibacillaceae	Paenibacillus	Paenibacillus amylolyticus
endo-1,4-beta-xylanase	208	0.82	4e-52	28.79	WP_124113732.1	Bacteria	Firmicutes	Bacilli	Bacillales	Paenibacillaceae	Paenibacillus	Paenibacillus xylanexedens
endo-1,4-beta-xylanase	208	0.78	3e-52	28.03	WP_036671470.1	Bacteria	Firmicutes	Bacilli	Bacillales	Paenibacillaceae	Paenibacillus	unclassified Paenibacillus
MULTISPECIES: endo-1,4-beta-xylanase	208	0.78	3e-52	28.03	WP_036615417.1	Bacteria	Firmicutes	Bacilli	Bacillales	Paenibacillaceae	Paenibacillus
endo-1,4-beta-xylanase	208	0.78	1e-51	27.99	WP_167052149.1	Bacteria	Firmicutes	Bacilli	Bacillales	Paenibacillaceae	Paenibacillus	Paenibacillus aceris
endo-1,4-beta-xylanase	208	0.81	2e-51	27.75	WP_091866265.1	Bacteria	Firmicutes	Clostridia	Clostridiales	Lachnospiraceae	Butyrivibrio	unclassified Butyrivibrio
endo-1,4-beta-xylanase	207	0.46	2e-51	35.08	WP_087074433.1	Bacteria	Actinobacteria	Actinobacteria	Micrococcales	Micrococcaceae	Arthrobacter	Arthrobacter agilis
endo-1,4-beta-xylanase	207	0.46	2e-51	35.31	WP_104121597.1	Bacteria	Actinobacteria	Actinobacteria	Micrococcales	Micrococcaceae	Arthrobacter	Arthrobacter pityocampae
MULTISPECIES: endo-1,4-beta-xylanase	207	0.37	3e-53	38.64	WP_104055571.1	Bacteria	Actinobacteria	Actinobacteria	Micrococcales	Micrococcaceae	Arthrobacter	unclassified Arthrobacter
endo-1,4-beta-xylanase	207	0.37	4e-53	38.29	WP_104104711.1	Bacteria	Actinobacteria	Actinobacteria	Micrococcales	Micrococcaceae	Arthrobacter	unclassified Arthrobacter
HYR domain-containing protein	207	0.49	7e-52	33.81	RJK94746.1	Bacteria	Actinobacteria	Actinobacteria	Frankiales	unclassified Frankiales	Frankiales bacterium YIM 75000
endo-1,4-beta-xylanase	207	0.49	2e-52	33.81	WP_165865746.1	Bacteria	Actinobacteria	Actinobacteria	Frankiales	unclassified Frankiales	Frankiales bacterium YIM 75000
endo-1,4-beta-xylanase	207	0.81	2e-51	28.68	WP_160031627.1	Bacteria	Firmicutes	Bacilli	Bacillales	Paenibacillaceae	Paenibacillus	unclassified Paenibacillus
hypothetical protein DN757_17425	207	0.8	2e-51	28.42	PZT54313.1	Bacteria	Firmicutes	Bacilli	Bacillales	Paenibacillaceae	Paenibacillus	Paenibacillus silvae
endo-1,4-beta-xylanase	207	0.8	2e-51	28.42	WP_146259747.1	Bacteria	Firmicutes	Bacilli	Bacillales	Paenibacillaceae	Paenibacillus	Paenibacillus silvae
endo-1,4-beta-xylanase	207	0.81	4e-51	28.1	WP_091819746.1	Bacteria	Firmicutes	Clostridia	Clostridiales	Lachnospiraceae	Butyrivibrio	unclassified Butyrivibrio
endo-1,4-beta-xylanase	207	0.78	8e-52	28.03	WP_149846697.1	Bacteria	Firmicutes	Bacilli	Bacillales	Paenibacillaceae	Paenibacillus	unclassified Paenibacillus
endo-1,4-beta-xylanase	207	0.78	6e-52	27.75	WP_091030011.1	Bacteria	Firmicutes	Bacilli	Bacillales	Paenibacillaceae	Paenibacillus	unclassified Paenibacillus
endo-1,4-beta-xylanase	207	0.78	7e-52	27.75	WP_176872640.1	Bacteria	Firmicutes	Bacilli	Bacillales	Paenibacillaceae	Paenibacillus	unclassified Paenibacillus
MULTISPECIES: endo-1,4-beta-xylanase	207	0.8	7e-52	27.65	WP_110001809.1	Bacteria	Firmicutes	Bacilli	Bacillales	Paenibacillaceae	Paenibacillus
endo-1,4-beta-xylanase	207	0.81	5e-51	26.54	WP_051983547.1	Bacteria	Firmicutes	Clostridia	Clostridiales	Hungateiclostridiaceae	Pseudobacteroides	Pseudobacteroides cellulosolvens
endo-1,4-beta-xylanase	206	0.46	4e-51	35.54	WP_105033178.1	Bacteria	Actinobacteria	Actinobacteria	Micrococcales	Micrococcaceae	Arthrobacter	Arthrobacter ruber
endo-1,4-beta-xylanase	206	0.41	4e-52	38.05	WP_163609628.1	Bacteria	Actinobacteria	Actinobacteria	Geodermatophilales	Geodermatophilaceae	Modestobacter	Modestobacter muralis
endo-1,4-beta-xylanase	206	0.37	6e-53	38.35	WP_104161934.1	Bacteria	Actinobacteria	Actinobacteria	Micrococcales	Micrococcaceae	Arthrobacter	unclassified Arthrobacter
endo-1,4-beta-xylanase	206	0.41	3e-51	37.21	WP_104180640.1	Bacteria	Actinobacteria	Actinobacteria	Micrococcales	Micrococcaceae	Arthrobacter	unclassified Arthrobacter
endo-1,4-beta-xylanase	206	0.78	9e-51	29.03	WP_162174680.1	Bacteria	Firmicutes	Bacilli	Bacillales	Paenibacillaceae	Paenibacillus	unclassified Paenibacillus
MULTISPECIES: endo-1,4-beta-xylanase	206	0.78	1e-51	28.17	WP_105598864.1	Bacteria	Firmicutes	Bacilli	Bacillales	Paenibacillaceae	Paenibacillus	unclassified Paenibacillus
endo-1,4-beta-xylanase	206	0.82	2e-51	28.08	WP_145319711.1	Bacteria	Firmicutes	Bacilli	Bacillales	Paenibacillaceae	Paenibacillus	Paenibacillus xylanexedens
endo-1,4-beta-xylanase	206	0.78	2e-51	28.03	WP_090899000.1	Bacteria	Firmicutes	Bacilli	Bacillales	Paenibacillaceae	Paenibacillus	unclassified Paenibacillus
endo-1,4-beta-xylanase	206	0.78	3e-51	27.75	WP_100527575.1	Bacteria	Firmicutes	Bacilli	Bacillales	Paenibacillaceae	Paenibacillus	unclassified Paenibacillus
endo-1,4-beta-xylanase	205	0.39	2e-51	36	WP_135144012.1	Bacteria	Actinobacteria	Actinobacteria	Geodermatophilales	Geodermatophilaceae	Blastococcus	unclassified Blastococcus
endo-1,4-beta-xylanase	205	0.78	4e-51	27.81	WP_145406243.1	Bacteria	Firmicutes	Bacilli	Bacillales	Paenibacillaceae	Paenibacillus	Paenibacillus xylanexedens
endo-1,4-beta-xylanase	205	0.78	5e-51	27.04	WP_079428725.1	Bacteria	Firmicutes	Clostridia	Clostridiales	Clostridiaceae	Clostridium	Clostridium oryzae
endo-1,4-beta-xylanase	204	0.46	2e-50	34.55	WP_082046018.1	Bacteria	Actinobacteria	Actinobacteria	Micrococcales	Micrococcaceae	Arthrobacter	unclassified Arthrobacter
endo-1,4-beta-xylanase	204	0.41	1e-50	36.95	WP_104168010.1	Bacteria	Actinobacteria	Actinobacteria	Micrococcales	Micrococcaceae	Arthrobacter	unclassified Arthrobacter
endo-1,4-beta-xylanase	204	0.78	8e-51	28.83	WP_167433808.1	Bacteria	Firmicutes	Bacilli	Bacillales	Paenibacillaceae	Paenibacillus	Paenibacillus barcinonensis
endo-1,4-beta-xylanase	204	0.79	4e-50	28.41	WP_084649053.1	Bacteria	Firmicutes	Bacilli	Bacillales	Paenibacillaceae	Paenibacillus	unclassified Paenibacillus
endo-1,4-beta-xylanase	204	0.78	9e-51	28.39	WP_145332423.1	Bacteria	Firmicutes	Bacilli	Bacillales	Paenibacillaceae	Paenibacillus	Paenibacillus xylanexedens
endo-1,4-beta-xylanase	204	0.78	1e-50	28.25	WP_145413707.1	Bacteria	Firmicutes	Bacilli	Bacillales	Paenibacillaceae	Paenibacillus	Paenibacillus xylanexedens
endo-1,4-beta-xylanase	204	0.81	3e-50	27.51	WP_013429458.1	Bacteria	Firmicutes	Clostridia	Thermoanaerobacterales	Thermoanaerobacterales Family III. Incertae Sedis	Caldicellulosiruptor	Caldicellulosiruptor kronotskyensis
endo-1,4-beta-xylanase	204	0.83	3e-50	27.46	WP_026526370.1	Bacteria	Firmicutes	Clostridia	Clostridiales	Lachnospiraceae	Butyrivibrio	unclassified Butyrivibrio
endo-1,4-beta-xylanase	204	0.81	3e-50	26.56	WP_090036222.1	Bacteria	Firmicutes	Clostridia	Clostridiales	Lachnospiraceae	unclassified Lachnospiraceae	Lachnospiraceae bacterium YSD2013
endo-1,4-beta-xylanase	203	0.37	5e-50	38.75	WP_146902027.1	Bacteria	Actinobacteria	Actinobacteria	Micrococcales	Cellulomonadaceae	Cellulomonas	Cellulomonas aerilata
endo-1,4-beta-xylanase	203	0.36	2e-52	37.8	WP_175349313.1	Bacteria	Actinobacteria	Actinobacteria	Micrococcales	Cellulomonadaceae	Cellulomonas	Cellulomonas humilata
hypothetical protein BK147_04625	203	0.79	7e-50	28.41	OMG00486.1	Bacteria	Firmicutes	Bacilli	Bacillales	Paenibacillaceae	Paenibacillus	unclassified Paenibacillus
endo-1,4-beta-xylanase	203	0.79	8e-50	28.41	WP_083677704.1	Bacteria	Firmicutes	Bacilli	Bacillales	Paenibacillaceae	Paenibacillus	unclassified Paenibacillus
endo-1,4-beta-xylanase	203	0.78	2e-50	28.39	WP_154957874.1	Bacteria	Firmicutes	Bacilli	Bacillales	Paenibacillaceae	Paenibacillus	Paenibacillus xylanexedens
TPA: hypothetical protein	203	0.83	7e-50	27.97	HAX59361.1	Bacteria	Firmicutes	Clostridia	Clostridiales	Eubacteriaceae	Eubacterium	Eubacterium sp.
endo-1,4-beta-xylanase	203	0.78	1e-50	27.79	WP_111272030.1	Bacteria	Firmicutes	Bacilli	Bacillales	Paenibacillaceae	Paenibacillus	Paenibacillus silvae
endo-1,4-beta-xylanase	203	0.78	2e-50	27.63	WP_047843173.1	Bacteria	Firmicutes	Bacilli	Bacillales	Paenibacillaceae	Paenibacillus	unclassified Paenibacillus
endo-1,4-beta-xylanase	203	0.74	6e-50	27.29	WP_051233726.1	Bacteria	Firmicutes	Clostridia	Clostridiales	Lachnospiraceae	Butyrivibrio	unclassified Butyrivibrio
endo-1,4-beta-xylanase	203	0.78	8e-50	26.8	WP_050753234.1	Bacteria	Firmicutes	Clostridia	Clostridiales	Hungateiclostridiaceae	Pseudobacteroides	Pseudobacteroides cellulosolvens
hypothetical protein CVO76_11030	202	0.41	7e-50	36.62	AUZ88105.1	Bacteria	Actinobacteria	Actinobacteria	Micrococcales	Micrococcaceae	Arthrobacter	Arthrobacter agilis
HYR domain-containing protein	202	0.37	3e-51	37.25	RIJ12204.1	Bacteria	Actinobacteria	Actinobacteria	Micrococcales	Microbacteriaceae	Clavibacter	Clavibacter michiganensis
endo-1,4-beta-xylanase	202	0.37	3e-51	37.25	WP_157448151.1	Bacteria	Actinobacteria	Actinobacteria	Micrococcales	Microbacteriaceae	Clavibacter	Clavibacter michiganensis
endo-1,4-beta-xylanase	202	0.37	2e-50	36.9	WP_110552256.1	Bacteria	Actinobacteria	Actinobacteria	Geodermatophilales	Geodermatophilaceae	Modestobacter	Modestobacter versicolor
endo-1,4-beta-xylanase	202	0.41	1e-49	36.62	WP_104116339.1	Bacteria	Actinobacteria	Actinobacteria	Micrococcales	Micrococcaceae	Arthrobacter	unclassified Arthrobacter
endo-1,4-beta-xylanase	202	0.39	7e-50	37.63	WP_134398650.1	Bacteria	Actinobacteria	Actinobacteria	Micrococcales	Microbacteriaceae	Cryobacterium	unclassified Cryobacterium
endo-1,4-beta-xylanase	202	0.8	2e-49	28.15	WP_118209778.1	Bacteria	Firmicutes	Clostridia	Clostridiales	Lachnospiraceae	Roseburia	unclassified Roseburia
TPA: hypothetical protein	202	0.78	2e-50	28.02	HHT77758.1	Bacteria	Firmicutes	Clostridia	Clostridiales			Clostridiaceae bacterium
endo-1,4-beta-xylanase	202	0.78	3e-50	27.89	WP_127549366.1	Bacteria	Firmicutes	Bacilli	Bacillales	Paenibacillaceae	Paenibacillus	Paenibacillus amylolyticus
TPA: hypothetical protein	202	0.83	1e-49	27.72	HAR70765.1	Bacteria	Firmicutes	Clostridia	Clostridiales	Eubacteriaceae	Eubacterium	Eubacterium sp.
endo-1,4-beta-xylanase	202	0.78	3e-50	27.46	WP_091020986.1	Bacteria	Firmicutes	Bacilli	Bacillales	Paenibacillaceae	Paenibacillus	Paenibacillus amylolyticus
endo-1,4-beta-xylanase	201	0.41	2e-49	36.36	WP_137370116.1	Bacteria	Actinobacteria	Actinobacteria	Micrococcales	Micrococcaceae	Arthrobacter	unclassified Arthrobacter
endo-1,4-beta-xylanase	201	0.37	6e-50	36.9	WP_172268376.1	Bacteria	Actinobacteria	Actinobacteria	Propionibacteriales	Nocardioidaceae	Nocardioides	unclassified Nocardioides
endo-1,4-beta-xylanase	201	0.82	3e-49	29.07	WP_117832257.1	Bacteria	Firmicutes	Clostridia	Clostridiales	Lachnospiraceae	Roseburia	unclassified Roseburia
endo-1,4-beta-xylanase	201	0.78	6e-50	28.49	WP_123062709.1	Bacteria	Firmicutes	Bacilli	Bacillales	Paenibacillaceae	Paenibacillus	Paenibacillus amylolyticus
endo-1,4-beta-xylanase	201	0.8	1e-49	28.21	WP_145403050.1	Bacteria	Firmicutes	Bacilli	Bacillales	Paenibacillaceae	Paenibacillus	Paenibacillus xylanexedens
endo-1,4-beta-xylanase	201	0.8	2e-49	28.08	WP_117920611.1	Bacteria	Firmicutes	Clostridia	Clostridiales	Lachnospiraceae	Roseburia	unclassified Roseburia
endo-1,4-beta-xylanase	201	0.79	3e-49	27.69	WP_006040335.1	Bacteria	Firmicutes	Bacilli	Bacillales	Paenibacillaceae	Paenibacillus	Paenibacillus curdlanolyticus
endo-1,4-beta-xylanase	201	0.78	9e-50	27.5	WP_167433661.1	Bacteria	Firmicutes	Bacilli	Bacillales	Paenibacillaceae	Paenibacillus	Paenibacillus barcinonensis
Endo-1,4-beta-xylanase	200	0.37	2e-49	35.77	ABS02556.1	Bacteria	Actinobacteria	Actinobacteria	Kineosporiales	Kineosporiaceae	Kineococcus	Kineococcus radiotolerans
endo-1,4-beta-xylanase	200	0.78	2e-49	28.39	WP_090915138.1	Bacteria	Firmicutes	Bacilli	Bacillales	Paenibacillaceae	Paenibacillus	Paenibacillus polysaccharolyticus
endo-1,4-beta-xylanase	200	0.78	2e-49	28.39	WP_154887829.1	Bacteria	Firmicutes	Bacilli	Bacillales	Paenibacillaceae	Paenibacillus	Paenibacillus xylanexedens
endo-1,4-beta-xylanase	200	0.82	7e-49	28.37	WP_089990206.1	Bacteria	Firmicutes	Clostridia	Clostridiales	Lachnospiraceae	unclassified Lachnospiraceae	Lachnospiraceae bacterium G41
endo-1,4-beta-xylanase	200	0.78	2e-49	28.25	WP_154983281.1	Bacteria	Firmicutes	Bacilli	Bacillales	Paenibacillaceae	Paenibacillus	Paenibacillus xylanexedens
TPA: hypothetical protein	200	0.78	2e-49	28.09	HCW54646.1	Bacteria	Firmicutes					Clostridium sp.
endo-1,4-beta-xylanase	200	0.78	2e-49	27.58	WP_105407381.1	Bacteria	Firmicutes	Bacilli	Bacillales	Paenibacillaceae	Paenibacillus	unclassified Paenibacillus
endo-1,4-beta-xylanase	200	0.79	5e-49	27.57	WP_173112010.1	Bacteria	Firmicutes	Bacilli	Bacillales	Paenibacillaceae	Paenibacillus	Paenibacillus qinlingensis
TPA: hypothetical protein	200	0.8	3e-49	27.45	HCR74384.1	Bacteria	Firmicutes	Clostridia	Clostridiales	Ruminococcaceae	Ruminococcus	Ruminococcus sp.
endo-1,4-beta-xylanase	199	0.38	8e-50	35.67	WP_164704435.1	Bacteria	Actinobacteria	Actinobacteria	Geodermatophilales	Geodermatophilaceae	Blastococcus	Blastococcus litoris
endo-1,4-beta-xylanase	199	0.37	3e-50	36.97	WP_015490349.1	Bacteria	Actinobacteria	Actinobacteria	Micrococcales	Microbacteriaceae	Clavibacter	Clavibacter michiganensis
endo-1,4-beta-xylanase	199	0.37	5e-50	36.97	WP_104234716.1	Bacteria	Actinobacteria	Actinobacteria	Micrococcales	Microbacteriaceae	Clavibacter	Clavibacter michiganensis
endo-1,4-beta-xylanase	199	0.37	5e-50	36.97	WP_119372966.1	Bacteria	Actinobacteria	Actinobacteria	Micrococcales	Microbacteriaceae	Clavibacter	Clavibacter michiganensis
endo-1,4-beta-xylanase	199	0.37	2e-49	35.77	WP_083782218.1	Bacteria	Actinobacteria	Actinobacteria	Kineosporiales	Kineosporiaceae	Kineococcus	Kineococcus radiotolerans
endo-1,4-beta-xylanase	199	0.41	1e-48	35.94	WP_107573373.1	Bacteria	Actinobacteria	Actinobacteria	Micrococcales	Microbacteriaceae	Rathayibacter	Rathayibacter caricis
endo-1,4-beta-xylanase	199	0.46	9e-49	34.32	WP_120147331.1	Bacteria	Actinobacteria	Actinobacteria	Micrococcales	Micrococcaceae	Arthrobacter	unclassified Arthrobacter
HYR domain-containing protein	199	0.4	3e-49	35.43	TFV62690.1	Bacteria	Actinobacteria	Actinobacteria	Geodermatophilales	Geodermatophilaceae	Blastococcus	unclassified Blastococcus
endo-1,4-beta-xylanase	199	0.4	1e-49	35.43	WP_167758385.1	Bacteria	Actinobacteria	Actinobacteria	Geodermatophilales	Geodermatophilaceae	Blastococcus	unclassified Blastococcus
endo-1,4-beta-xylanase	199	0.41	7e-49	35.68	WP_082485488.1	Bacteria	Actinobacteria	Actinobacteria	Micrococcales	Microbacteriaceae	Rathayibacter	unclassified Rathayibacter
carbohydrate-binding protein	199	0.8	2e-48	28.1	OLA53300.1	Bacteria	Firmicutes	Clostridia	Clostridiales	Lachnospiraceae	Roseburia	Roseburia intestinalis
endo-1,4-beta-xylanase	199	0.81	1e-48	28.09	WP_118591137.1	Bacteria	Firmicutes	Clostridia	Clostridiales	Lachnospiraceae	Roseburia	Roseburia intestinalis
putative carbohydrate binding domain protein	199	0.8	1e-48	28.08	CDA56980.1	Bacteria	Firmicutes	Clostridia	Clostridiales	Lachnospiraceae	Roseburia	environmental samples
hypothetical protein	199	0.78	2e-49	28.02	NLT12429.1	Bacteria	Firmicutes	Clostridia	Clostridiales			Clostridiaceae bacterium
TPA: hypothetical protein	199	0.75	6e-49	27.94	HBV84819.1	Bacteria	Firmicutes	Clostridia	Clostridiales	Lachnospiraceae		Lachnospiraceae bacterium
endo-1,4-beta-xylanase	199	0.79	2e-48	27.93	WP_118412151.1	Bacteria	Firmicutes	Clostridia	Clostridiales	Lachnospiraceae	Roseburia	Roseburia intestinalis
endo-1,4-beta-xylanase rectale]	199	0.84	9e-49	27.36	WP_173848698.1	Bacteria	Firmicutes	Clostridia	Clostridiales	Lachnospiraceae	unclassified Lachnospiraceae	[Eubacterium] rectale
endo-1,4-beta-xylanase	198	0.37	7e-50	37.25	WP_043669305.1	Bacteria	Actinobacteria	Actinobacteria	Micrococcales	Microbacteriaceae	Clavibacter	Clavibacter michiganensis
endo-1,4-beta-xylanase	198	0.41	8e-49	35.94	WP_082481368.1	Bacteria	Actinobacteria	Actinobacteria	Micrococcales	Microbacteriaceae	Rathayibacter	unclassified Rathayibacter
hypothetical protein EHM40_11900	198	0.28	1e-51	50.4	RPI92783.1	Bacteria	Chloroflexi	unclassified Chloroflexi	Chloroflexi bacterium
endo-1,4-beta-xylanase	198	0.8	3e-48	27.97	WP_173884687.1	Bacteria	Firmicutes	Clostridia	Clostridiales	Lachnospiraceae	Roseburia	Roseburia intestinalis
Endo-1%2C4-beta-xylanase A precursor	198	0.8	3e-48	27.95	CUN15853.1	Bacteria	Firmicutes	Clostridia	Clostridiales	Lachnospiraceae	Roseburia	Roseburia intestinalis
endo-1,4-beta-xylanase	198	0.8	3e-48	27.95	WP_118488933.1	Bacteria	Firmicutes	Clostridia	Clostridiales	Lachnospiraceae	Roseburia	Roseburia intestinalis
HYR domain-containing protein	197	0.37	3e-48	36.97	TDK25433.1	Bacteria	Actinobacteria	Actinobacteria	Micrococcales	Micrococcaceae	Arthrobacter	Arthrobacter crusticola
endo-1,4-beta-xylanase	197	0.37	2e-48	36.97	WP_165968735.1	Bacteria	Actinobacteria	Actinobacteria	Micrococcales	Micrococcaceae	Arthrobacter	Arthrobacter crusticola
endo-1,4-beta-xylanase	197	0.37	5e-50	35.91	WP_052104081.1	Bacteria	Actinobacteria	Actinobacteria	Micrococcales	Cellulomonadaceae	Cellulomonas	Cellulomonas cellasea
endo-1,4-beta-xylanase	197	0.37	1e-49	37.54	WP_119401044.1	Bacteria	Actinobacteria	Actinobacteria	Micrococcales	Microbacteriaceae	Clavibacter	Clavibacter michiganensis
endo-1,4-beta-xylanase	197	0.4	3e-48	36.84	NIH68753.1	Bacteria	Actinobacteria	Actinobacteria	Geodermatophilales	Geodermatophilaceae	Modestobacter	Modestobacter marinus
HYR domain-containing protein	197	0.41	3e-51	36.34	RJU01143.1	Bacteria	Actinobacteria	Actinobacteria	Micrococcales	Micrococcaceae	Arthrobacter	unclassified Arthrobacter
endo-1,4-beta-xylanase	197	0.41	3e-48	36.43	WP_104050080.1	Bacteria	Actinobacteria	Actinobacteria	Micrococcales	Micrococcaceae	Arthrobacter	unclassified Arthrobacter
endo-1,4-beta-xylanase A	197	0.75	4e-48	30.35	GFH97154.1	Bacteria	Firmicutes	Clostridia	Clostridiales	Lachnospiraceae	unclassified Lachnospiraceae	Lachnospiraceae bacterium
endo-1,4-beta-xylanase	197	0.75	4e-48	30.35	WP_172526564.1	Bacteria	Firmicutes	Clostridia	Clostridiales	Lachnospiraceae	unclassified Lachnospiraceae	Lachnospiraceae bacterium
Listeria/Bacterioides repeat	197	0.8	5e-48	27.95	CBL13458.1	Bacteria	Firmicutes	Clostridia	Clostridiales	Lachnospiraceae	Roseburia	Roseburia intestinalis
endo-1,4-beta-xylanase	197	0.8	4e-48	27.95	WP_055194615.1	Bacteria	Firmicutes	Clostridia	Clostridiales	Lachnospiraceae	Roseburia	Roseburia intestinalis
endo-1,4-beta-xylanase	197	0.8	5e-48	27.95	WP_118597349.1	Bacteria	Firmicutes	Clostridia	Clostridiales	Lachnospiraceae	Roseburia	Roseburia intestinalis
endo-1,4-beta-xylanase	197	0.8	5e-48	27.95	WP_157350696.1	Bacteria	Firmicutes	Clostridia	Clostridiales	Lachnospiraceae	Roseburia	Roseburia intestinalis
endo-1,4-beta-xylanase	197	0.79	6e-48	27.82	WP_118772637.1	Bacteria	Firmicutes	Clostridia	Clostridiales	Lachnospiraceae	Roseburia	Roseburia intestinalis
Endo-1,4-beta-xylanase A	197	0.79	6e-48	27.8	VCV24088.1	Bacteria	Firmicutes	Clostridia	Clostridiales	Lachnospiraceae	Roseburia	Roseburia intestinalis
endo-1,4-beta-xylanase	197	0.79	8e-48	27.8	WP_006856621.1	Bacteria	Firmicutes	Clostridia	Clostridiales	Lachnospiraceae	Roseburia	Roseburia intestinalis
endo-1,4-beta-xylanase rectale]	197	0.84	4e-48	27.72	WP_119213895.1	Bacteria	Firmicutes	Clostridia	Clostridiales	Lachnospiraceae	unclassified Lachnospiraceae	[Eubacterium] rectale
Endo-1%2C4-beta-xylanase A precursor rectale]	197	0.84	3e-48	27.46	CUO85150.1	Bacteria	Firmicutes	Clostridia	Clostridiales	Lachnospiraceae	unclassified Lachnospiraceae	[Eubacterium] rectale
endo-1,4-beta-xylanase rectale]	197	0.84	3e-48	27.46	WP_081021582.1	Bacteria	Firmicutes	Clostridia	Clostridiales	Lachnospiraceae	unclassified Lachnospiraceae	[Eubacterium] rectale
TPA: hypothetical protein	197	0.84	3e-48	27.36	HAR01999.1	Bacteria	Firmicutes	Clostridia	Clostridiales	Eubacteriaceae	Eubacterium	Eubacterium sp.
hypothetical protein T1815_08451 rectale]	197	0.84	3e-48	27.24	CRL34489.1	Bacteria	Firmicutes	Clostridia	Clostridiales	Lachnospiraceae	unclassified Lachnospiraceae	[Eubacterium] rectale
Endo-1,4-beta-xylanase A precursor	196	0.37	1e-49	36.97	OUE30606.1	Bacteria	Actinobacteria	Actinobacteria	Micrococcales	Microbacteriaceae	Clavibacter	Clavibacter michiganensis
endo-1,4-beta-xylanase	196	0.4	5e-49	35.53	WP_086513491.1	Bacteria	Actinobacteria	Actinobacteria	Micrococcales	Microbacteriaceae	Clavibacter	Clavibacter michiganensis
endo-1,4-beta-xylanase	196	0.37	2e-49	36.97	WP_086526589.1	Bacteria	Actinobacteria	Actinobacteria	Micrococcales	Microbacteriaceae	Clavibacter	Clavibacter michiganensis
endo-1,4-beta-xylanase	196	0.37	4e-49	36.97	WP_119435125.1	Bacteria	Actinobacteria	Actinobacteria	Micrococcales	Microbacteriaceae	Clavibacter	Clavibacter michiganensis
endo-1,4-beta-xylanase	196	0.37	4e-49	36.97	WP_119456476.1	Bacteria	Actinobacteria	Actinobacteria	Micrococcales	Microbacteriaceae	Clavibacter	Clavibacter michiganensis
endo-1,4-beta-xylanase	196	0.38	2e-48	36.46	WP_166757163.1	Bacteria	Actinobacteria	Actinobacteria	Geodermatophilales	Geodermatophilaceae	Modestobacter	Modestobacter marinus
endo-1,4-beta-xylanase	196	0.38	1e-48	35.42	ROP27043.1	Bacteria	Actinobacteria	Actinobacteria	Kineosporiales	Kineosporiaceae	Pseudokineococcus	Pseudokineococcus lusitanus
endo-1,4-beta-xylanase	196	0.38	8e-49	35.42	WP_123381092.1	Bacteria	Actinobacteria	Actinobacteria	Kineosporiales	Kineosporiaceae	Pseudokineococcus	Pseudokineococcus lusitanus
hypothetical protein MN0502_28380	196	0.39	8e-51	36.49	BBE23955.1	Bacteria	Actinobacteria	Actinobacteria	Micrococcales	Micrococcaceae	Arthrobacter	unclassified Arthrobacter
endo-1,4-beta-xylanase	196	0.8	1e-47	29.59	WP_171029125.1	Bacteria	Firmicutes	Clostridia	Clostridiales	Lachnospiraceae	Roseburia	Roseburia hominis
endo-1,4-beta-xylanase	196	0.79	1e-47	29.38	WP_155176971.1	Bacteria	Firmicutes	Clostridia	Clostridiales	Lachnospiraceae	Roseburia	Roseburia faecis
TPA: carbohydrate-binding protein	196	0.79	2e-47	29.38	HBA07220.1	Bacteria	Firmicutes	Clostridia	Clostridiales	Lachnospiraceae	Roseburia	Roseburia sp.
hypothetical protein BK146_05490	196	0.79	2e-47	27.86	OMG01781.1	Bacteria	Firmicutes	Bacilli	Bacillales	Paenibacillaceae	Paenibacillus	unclassified Paenibacillus
endo-1,4-beta-xylanase rectale]	196	0.84	5e-48	27.36	WP_081023657.1	Bacteria	Firmicutes	Clostridia	Clostridiales	Lachnospiraceae	unclassified Lachnospiraceae	[Eubacterium] rectale
endo-1,4-beta-xylanase	195	0.37	9e-49	36.69	WP_053774534.1	Bacteria	Actinobacteria	Actinobacteria	Micrococcales	Microbacteriaceae	Clavibacter	Clavibacter michiganensis
endo-1,4-beta-xylanase	195	0.4	9e-49	35.42	WP_086517491.1	Bacteria	Actinobacteria	Actinobacteria	Micrococcales	Microbacteriaceae	Clavibacter	Clavibacter michiganensis
endo-1,4-beta-xylanase	195	0.37	1e-48	36.87	WP_094129967.1	Bacteria	Actinobacteria	Actinobacteria	Micrococcales	Microbacteriaceae	Clavibacter	Clavibacter michiganensis
endo-1,4-beta-xylanase	195	0.37	8e-49	36.69	WP_167436595.1	Bacteria	Actinobacteria	Actinobacteria	Micrococcales	Microbacteriaceae	Clavibacter	Clavibacter michiganensis
hypothetical protein	195	0.6	5e-48	31.46	NUO97067.1	Bacteria	Actinobacteria	Actinobacteria	Streptosporangiales	Streptosporangiaceae	Nonomuraea	Nonomuraea sp.
endo-1,4-beta-xylanase	195	0.46	1e-47	33.94	WP_158504970.1	Bacteria	Proteobacteria	Gammaproteobacteria	Vibrionales	Vibrionaceae	Vibrio	Vibrio cholerae
endo-1,4-beta-xylanase	194	0.4	2e-47	36.05	WP_081975071.1	Bacteria	Actinobacteria	Actinobacteria	Geodermatophilales	Geodermatophilaceae	Modestobacter	Modestobacter caceresii
TPA: carbohydrate-binding protein	194	0.84	6e-47	27.7	HAD67112.1	Bacteria	Firmicutes	Clostridia	Clostridiales	Lachnospiraceae	Roseburia	Roseburia sp.
endo-1,4-beta-xylanase	194	0.79	4e-47	26.61	WP_036942223.1	Bacteria	Firmicutes	Clostridia	Clostridiales	Hungateiclostridiaceae	Pseudobacteroides	Pseudobacteroides cellulosolvens
endo-1,4-beta-xylanase	193	0.38	2e-47	35.65	WP_163203996.1	Bacteria	Actinobacteria	Actinobacteria	Geodermatophilales	Geodermatophilaceae	Blastococcus	Blastococcus saxobsidens
endo-1,4-beta-xylanase	193	0.4	7e-49	35.99	WP_168629765.1	Bacteria	Actinobacteria	Actinobacteria	Micrococcales	Cellulomonadaceae	Cellulomonas	Cellulomonas denverensis
hypothetical protein	193	0.4	8e-49	35.99	NKY22649.1	Bacteria	Actinobacteria	Actinobacteria	Micrococcales	Cellulomonadaceae	Cellulomonas	Cellulomonas denverensis
endo-1,4-beta-xylanase	193	0.37	4e-48	37.25	WP_045528013.1	Bacteria	Actinobacteria	Actinobacteria	Micrococcales	Microbacteriaceae	Clavibacter	Clavibacter michiganensis
endo-1,4-beta-xylanase	193	0.37	4e-48	36.69	WP_104294123.1	Bacteria	Actinobacteria	Actinobacteria	Micrococcales	Microbacteriaceae	Clavibacter	Clavibacter michiganensis
endo-1,4-beta-xylanase	193	0.38	1e-47	35.64	WP_164702666.1	Bacteria	Actinobacteria	Actinobacteria	Geodermatophilales	Geodermatophilaceae	Modestobacter	unclassified Modestobacter
polysaccharide deacetylase family protein	192	0.39	1e-46	35.66	MPY10125.1	Bacteria	Actinobacteria	Actinobacteria	Micrococcales	Micrococcaceae	Arthrobacter	Arthrobacter bussei
endo-1,4-beta-xylanase	192	0.37	7e-48	36.69	WP_012038362.1	Bacteria	Actinobacteria	Actinobacteria	Micrococcales	Microbacteriaceae	Clavibacter	Clavibacter michiganensis
endo-1,4-beta-xylanase	192	0.37	1e-47	36.69	WP_079533213.1	Bacteria	Actinobacteria	Actinobacteria	Micrococcales	Microbacteriaceae	Clavibacter	Clavibacter michiganensis
endo-1,4-beta-xylanase	192	0.37	8e-48	36.69	WP_086522261.1	Bacteria	Actinobacteria	Actinobacteria	Micrococcales	Microbacteriaceae	Clavibacter	Clavibacter michiganensis
endo-1,4-beta-xylanase	192	0.37	9e-48	36.69	WP_094113641.1	Bacteria	Actinobacteria	Actinobacteria	Micrococcales	Microbacteriaceae	Clavibacter	Clavibacter michiganensis
endo-1,4-beta-xylanase	192	0.37	1e-47	36.69	WP_094117213.1	Bacteria	Actinobacteria	Actinobacteria	Micrococcales	Microbacteriaceae	Clavibacter	Clavibacter michiganensis
endo-1,4-beta-xylanase	192	0.37	6e-48	36.69	WP_158207062.1	Bacteria	Actinobacteria	Actinobacteria	Micrococcales	Microbacteriaceae	Clavibacter	Clavibacter michiganensis
endo-1,4-beta-xylanase	192	0.37	1e-47	36.69	WP_160442910.1	Bacteria	Actinobacteria	Actinobacteria	Micrococcales	Microbacteriaceae	Clavibacter	Clavibacter michiganensis
endo-1,4-beta-xylanase	192	0.37	9e-48	36.69	WP_160468584.1	Bacteria	Actinobacteria	Actinobacteria	Micrococcales	Microbacteriaceae	Clavibacter	Clavibacter michiganensis
endo-1,4-beta-xylanase	192	0.37	7e-48	36.69	WP_160478070.1	Bacteria	Actinobacteria	Actinobacteria	Micrococcales	Microbacteriaceae	Clavibacter	Clavibacter michiganensis
endo-1,4-beta-xylanase	192	0.37	1e-47	36.13	WP_116055491.1	Bacteria	Actinobacteria	Actinobacteria	Micrococcales	Microbacteriaceae	Clavibacter	unclassified Clavibacter
Endo-1%2C4-beta-xylanase A precursor	192	0.8	3e-46	29.55	CUN06914.1	Bacteria	Firmicutes	Clostridia	Clostridiales	Lachnospiraceae	Roseburia	Roseburia faecis
endo-1,4-beta-xylanase	192	0.8	3e-46	29.55	WP_082424216.1	Bacteria	Firmicutes	Clostridia	Clostridiales	Lachnospiraceae	Roseburia	Roseburia faecis
carbohydrate binding domain-containing protein	192	0.79	2e-46	28.19	WP_148890490.1	Bacteria	Firmicutes	Clostridia	Clostridiales	Hungateiclostridiaceae	Hungateiclostridium	Hungateiclostridium alkalicellulosi
endo-1,4-beta-xylanase	191	0.39	2e-46	35.58	WP_087028374.1	Bacteria	Actinobacteria	Actinobacteria	Micrococcales	Micrococcaceae	Arthrobacter	Arthrobacter agilis
Endo-1,4-beta-xylanase A precursor	191	0.37	9e-48	36.69	OUD92236.1	Bacteria	Actinobacteria	Actinobacteria	Micrococcales	Microbacteriaceae	Clavibacter	Clavibacter michiganensis
Endo-1,4-beta-xylanase A precursor	191	0.37	1e-47	36.69	OUD95716.1	Bacteria	Actinobacteria	Actinobacteria	Micrococcales	Microbacteriaceae	Clavibacter	Clavibacter michiganensis
endo-1,4-beta-xylanase	191	0.37	1e-47	36.69	WP_086503494.1	Bacteria	Actinobacteria	Actinobacteria	Micrococcales	Microbacteriaceae	Clavibacter	Clavibacter michiganensis
endo-1,4-beta-xylanase	191	0.38	1e-47	36.16	WP_087197525.1	Bacteria	Actinobacteria	Actinobacteria	Micrococcales	Microbacteriaceae	Clavibacter	Clavibacter michiganensis
endo-1,4-beta-xylanase	191	0.37	1e-47	36.69	WP_160467408.1	Bacteria	Actinobacteria	Actinobacteria	Micrococcales	Microbacteriaceae	Clavibacter	Clavibacter michiganensis
endo-1,4-beta-xylanase	191	0.37	1e-47	36.69	WP_160467553.1	Bacteria	Actinobacteria	Actinobacteria	Micrococcales	Microbacteriaceae	Clavibacter	Clavibacter michiganensis
hypothetical protein	191	0.6	1e-46	31.59	NUP76131.1	Bacteria	Actinobacteria	Actinobacteria	Streptosporangiales	Streptosporangiaceae	Nonomuraea	Nonomuraea sp.
endo-1,4-beta-xylanase	191	0.46	3e-47	34.17	WP_085475229.1	Bacteria	Actinobacteria	Actinobacteria	Micrococcales	Microbacteriaceae	Rathayibacter	Rathayibacter oskolensis
endo-1,4-beta-xylanase	191	0.39	2e-46	35.39	WP_082471223.1	Bacteria	Actinobacteria	Actinobacteria	Micrococcales	Micrococcaceae	Arthrobacter	unclassified Arthrobacter
endo-1,4-beta-xylanase	191	0.37	5e-47	36.1	WP_113797473.1	Bacteria	Actinobacteria	Actinobacteria	Geodermatophilales	Geodermatophilaceae	Blastococcus	unclassified Blastococcus
endo-1,4-beta-xylanase	191	0.37	7e-47	35.85	WP_166610740.1	Bacteria	Actinobacteria	Actinobacteria	Kineosporiales	Kineosporiaceae	Kineococcus	unclassified Kineococcus
endo-1,4-beta-xylanase rectale]	191	0.79	3e-46	28.11	WP_154268327.1	Bacteria	Firmicutes	Clostridia	Clostridiales	Lachnospiraceae	unclassified Lachnospiraceae	[Eubacterium] rectale
endo-1,4-beta-xylanase	191	0.79	4e-46	26.68	WP_036942225.1	Bacteria	Firmicutes	Clostridia	Clostridiales	Hungateiclostridiaceae	Pseudobacteroides	Pseudobacteroides cellulosolvens
endo-1,4-beta-xylanase	190	0.37	6e-47	35.85	WP_043586808.1	Bacteria	Actinobacteria	Actinobacteria	Micrococcales	Microbacteriaceae	Clavibacter	Clavibacter cf. michiganensis LMG 26808
hypothetical protein BHV59_06730	190	0.12	2e-52	86.24	OKY88288.1	Bacteria	Actinobacteria	Actinobacteria	Bifidobacteriales	Bifidobacteriaceae	Bifidobacterium	unclassified Bifidobacterium
endo-1,4-beta-xylanase	189	0.37	8e-47	35.85	WP_119374104.1	Bacteria	Actinobacteria	Actinobacteria	Micrococcales	Microbacteriaceae	Clavibacter	Clavibacter michiganensis
endo-1,4-beta-xylanase	189	0.37	3e-48	36.69	WP_160439628.1	Bacteria	Actinobacteria	Actinobacteria	Micrococcales	Microbacteriaceae	Clavibacter	Clavibacter michiganensis
hypothetical protein DQ241_05625	189	0.37	1e-45	34.82	RBY91146.1	Bacteria	Actinobacteria	Actinobacteria	Geodermatophilales	Geodermatophilaceae	Blastococcus	unclassified Blastococcus
endo-1,4-beta-xylanase	189	0.37	1e-46	35.85	WP_119382611.1	Bacteria	Actinobacteria	Actinobacteria	Micrococcales	Microbacteriaceae	Clavibacter	unclassified Clavibacter
endo-1,4-beta-xylanase	188	0.37	1e-46	36.13	WP_094115873.1	Bacteria	Actinobacteria	Actinobacteria	Micrococcales	Microbacteriaceae	Clavibacter	Clavibacter michiganensis
endo-1,4-beta-xylanase	188	0.37	2e-46	36.41	WP_104291089.1	Bacteria	Actinobacteria	Actinobacteria	Micrococcales	Microbacteriaceae	Clavibacter	Clavibacter michiganensis
endo-1,4-beta-xylanase	188	0.37	2e-46	36.13	WP_104343061.1	Bacteria	Actinobacteria	Actinobacteria	Micrococcales	Microbacteriaceae	Clavibacter	Clavibacter michiganensis
endo-1,4-beta-xylanase	188	0.37	9e-46	34.82	WP_158545890.1	Bacteria	Actinobacteria	Actinobacteria	Geodermatophilales	Geodermatophilaceae	Blastococcus	unclassified Blastococcus
endo-1,4-beta-xylanase	188	0.37	9e-47	35.85	WP_119455317.1	Bacteria	Actinobacteria	Actinobacteria	Micrococcales	Microbacteriaceae	Clavibacter	unclassified Clavibacter
TPA: carbohydrate-binding protein	188	0.84	3e-45	27.71	HAV91559.1	Bacteria	Firmicutes	Clostridia	Clostridiales	Eubacteriaceae	Eubacterium	Eubacterium sp.
TPA: carbohydrate-binding protein	188	0.79	2e-45	27.33	HAK69627.1	Bacteria	Spirochaetes	Spirochaetia	Spirochaetales	Spirochaetaceae	Treponema	Treponema sp.
hypothetical protein	187	0.58	1e-45	31.48	NUT09384.1	Bacteria	Actinobacteria	Actinobacteria	Streptosporangiales	Streptosporangiaceae	Nonomuraea	Nonomuraea sp.
endo-1,4-beta-xylanase	187	0.39	7e-47	33.62	WP_169166042.1	Bacteria	Actinobacteria	Actinobacteria	Micrococcales	Cellulomonadaceae	Cellulomonas	unclassified Cellulomonas
hypothetical protein rectale]	187	0.78	4e-45	28.01	MSC60729.1	Bacteria	Firmicutes	Clostridia	Clostridiales	Lachnospiraceae		[Eubacterium] rectale
TPA: hypothetical protein	187	0.83	6e-45	27.8	HAH19162.1	Bacteria	Firmicutes	Clostridia	Clostridiales	Eubacteriaceae	Eubacterium	Eubacterium sp.
TPA: hypothetical protein	187	0.79	4e-45	27.41	HCA20098.1	Bacteria	Spirochaetes	Spirochaetia	Spirochaetales	Spirochaetaceae	Treponema	Treponema sp.
TPA: hypothetical protein	187	0.79	3e-45	27.56	HBB43070.1	Bacteria	Spirochaetes	Spirochaetia	Spirochaetales	Spirochaetaceae	Treponema	Treponema sp.
endo-1,4-beta-xylanase rectale]	186	0.79	8e-45	28.71	WP_117996435.1	Bacteria	Firmicutes	Clostridia	Clostridiales	Lachnospiraceae	unclassified Lachnospiraceae	[Eubacterium] rectale
endo-1,4-beta-xylanase	185	0.37	2e-44	35.67	TWH73126.1	Bacteria	Actinobacteria	Actinobacteria	Geodermatophilales	Geodermatophilaceae	Modestobacter	Modestobacter roseus
endo-1,4-beta-xylanase	185	0.8	5e-44	30.15	WP_090161587.1	Bacteria	Firmicutes	Clostridia	Clostridiales	Lachnospiraceae	Pseudobutyrivibrio	Pseudobutyrivibrio xylanivorans
endo-1,4-beta-xylanase	185	0.8	4e-44	30.09	WP_028246217.1	Bacteria	Firmicutes	Clostridia	Clostridiales	Lachnospiraceae	Pseudobutyrivibrio	Pseudobutyrivibrio ruminis
endo-1,4-beta-xylanase rectale]	185	0.77	3e-44	28.39	WP_118141409.1	Bacteria	Firmicutes	Clostridia	Clostridiales	Lachnospiraceae	unclassified Lachnospiraceae	[Eubacterium] rectale
endo-1,4-beta-xylanase rectale]	185	0.8	3e-44	28.08	WP_119223802.1	Bacteria	Firmicutes	Clostridia	Clostridiales	Lachnospiraceae	unclassified Lachnospiraceae	[Eubacterium] rectale
endo-1,4-beta-xylanase	184	0.37	1e-44	35.67	WP_153361232.1	Bacteria	Actinobacteria	Actinobacteria	Geodermatophilales	Geodermatophilaceae	Modestobacter	Modestobacter roseus
hypothetical protein	184	0.52	1e-44	31.53	NUS06365.1	Bacteria	Actinobacteria	Actinobacteria	Streptosporangiales	Streptosporangiaceae	Nonomuraea	Nonomuraea sp.
Chain A, Glycoside Hydrolase Family 10	184	0.39	8e-48	33.91	3W24_A	Bacteria	Firmicutes	Clostridia	Thermoanaerobacterales	Thermoanaerobacterales Family III. Incertae Sedis	Thermoanaerobacterium	Thermoanaerobacterium saccharolyticum
endo-1,4-beta-xylanase	184	0.8	5e-44	30.15	WP_176757594.1	Bacteria	Firmicutes	Clostridia	Clostridiales	Lachnospiraceae	Pseudobutyrivibrio	Pseudobutyrivibrio xylanivorans
endo-1,4-beta-xylanase rectale]	184	0.77	4e-44	28.39	WP_117918720.1	Bacteria	Firmicutes	Clostridia	Clostridiales	Lachnospiraceae	unclassified Lachnospiraceae	[Eubacterium] rectale
endo-1,4-beta-xylanase rectale]	184	0.78	4e-44	27.85	WP_118004171.1	Bacteria	Firmicutes	Clostridia	Clostridiales	Lachnospiraceae	unclassified Lachnospiraceae	[Eubacterium] rectale
endo-1,4-beta-xylanase	183	0.75	2e-43	30.06	WP_051195144.1	Bacteria	Firmicutes	Clostridia	Clostridiales	Lachnospiraceae	Pseudobutyrivibrio	Pseudobutyrivibrio ruminis
endo-1,4-beta-xylanase rectale]	183	0.8	1e-43	28.35	WP_118326489.1	Bacteria	Firmicutes	Clostridia	Clostridiales	Lachnospiraceae	unclassified Lachnospiraceae	[Eubacterium] rectale
Chain A, Glycoside Hydrolase Family 10	182	0.39	5e-47	33.62	3W25_A	Bacteria	Firmicutes	Clostridia	Thermoanaerobacterales	Thermoanaerobacterales Family III. Incertae Sedis	Thermoanaerobacterium	Thermoanaerobacterium saccharolyticum
Chain A, Glycoside Hydrolase Family 10	182	0.39	5e-47	33.62	3W27_A	Bacteria	Firmicutes	Clostridia	Thermoanaerobacterales	Thermoanaerobacterales Family III. Incertae Sedis	Thermoanaerobacterium	Thermoanaerobacterium saccharolyticum
endo-1,4-beta-xylanase	182	0.75	4e-43	31.23	WP_090545091.1	Bacteria	Firmicutes	Clostridia	Clostridiales	Lachnospiraceae	Pseudobutyrivibrio	unclassified Pseudobutyrivibrio
hypothetical protein FAB82_19495	181	0.37	1e-44	35.88	THV38617.1	Bacteria	Actinobacteria	Actinobacteria	Glycomycetales	Glycomycetaceae	Glycomyces	Glycomyces buryatensis
endo-1,4-beta-xylanase	181	0.37	7e-45	35.88	WP_168801676.1	Bacteria	Actinobacteria	Actinobacteria	Glycomycetales	Glycomycetaceae	Glycomyces	Glycomyces buryatensis
Beta-1,4-xylanase	181	0.81	7e-43	29.57	CBK74925.1	Bacteria	Firmicutes	Clostridia	Clostridiales	Lachnospiraceae	Butyrivibrio	Butyrivibrio fibrisolvens
endo-1,4-beta-xylanase	181	0.83	1e-42	27.41	WP_078765400.1	Bacteria	Firmicutes	Clostridia	Clostridiales	Eubacteriaceae	Eubacterium	Eubacterium uniforme
endo-1,4-beta-xylanase rectale]	181	0.78	6e-43	27.03	WP_117482255.1	Bacteria	Firmicutes	Clostridia	Clostridiales	Lachnospiraceae	unclassified Lachnospiraceae	[Eubacterium] rectale
endo-1,4-beta-xylanase	180	0.37	2e-44	35.91	WP_166943883.1	Bacteria	Actinobacteria	Actinobacteria	Micrococcales	Cellulomonadaceae	Cellulomonas	unclassified Cellulomonas
endo-1,4-beta-xylanase	179	0.37	8e-44	36.55	WP_146838168.1	Bacteria	Actinobacteria	Actinobacteria	Micrococcales	Cellulomonadaceae	Cellulomonas	Cellulomonas hominis
endo-1,4-beta-xylanase	179	0.36	5e-44	35.95	WP_147793954.1	Bacteria	Actinobacteria	Actinobacteria	Micrococcales	Cellulomonadaceae	Cellulomonas	unclassified Cellulomonas
endo-1,4-beta-xylanase	179	0.8	2e-42	29.42	SHI45388.1	Bacteria	Firmicutes	Clostridia	Clostridiales	Lachnospiraceae	Pseudobutyrivibrio	Pseudobutyrivibrio xylanivorans
endo-1,4-beta-xylanase	179	0.8	2e-42	29.42	WP_159430870.1	Bacteria	Firmicutes	Clostridia	Clostridiales	Lachnospiraceae	Pseudobutyrivibrio	Pseudobutyrivibrio xylanivorans
hypothetical protein CHO01_23540	178	0.37	7e-44	36.55	GEL47238.1	Bacteria	Actinobacteria	Actinobacteria	Micrococcales	Cellulomonadaceae	Cellulomonas	Cellulomonas hominis
endo-1,4-beta-xylanase	177	0.37	2e-43	36.26	WP_168430324.1	Bacteria	Actinobacteria	Actinobacteria	Micrococcales	Cellulomonadaceae	Cellulomonas	Cellulomonas hominis
hypothetical protein FXF36_14365	177	0.8	2e-41	28.52	QFJ55990.1	Bacteria	Firmicutes	Clostridia	Clostridiales	Lachnospiraceae	Pseudobutyrivibrio	Pseudobutyrivibrio xylanivorans
endo-1,4-beta-xylanase	177	0.8	2e-41	28.52	WP_167511403.1	Bacteria	Firmicutes	Clostridia	Clostridiales	Lachnospiraceae	Pseudobutyrivibrio	Pseudobutyrivibrio xylanivorans
glycoside hydrolase	176	0.37	8e-44	36.55	NKY08524.1	Bacteria	Actinobacteria	Actinobacteria	Micrococcales	Cellulomonadaceae	Cellulomonas	Cellulomonas hominis
endo-1,4-beta-xylanase	176	0.37	5e-43	35.29	WP_153025639.1	Bacteria	Actinobacteria	Actinobacteria	Glycomycetales	Glycomycetaceae	Glycomyces	Glycomyces albidus
endo-1,4-beta-xylanase	176	0.6	6e-43	29.84	WP_144028705.1	Bacteria	Firmicutes	Bacilli	Bacillales	Paenibacillaceae	Paenibacillus	Paenibacillus ferrarius
hypothetical protein BC351_14135	176	0.6	7e-43	29.79	OPH46622.1	Bacteria	Firmicutes	Bacilli	Bacillales	Paenibacillaceae	Paenibacillus	Paenibacillus ferrarius
endo-1,4-beta-xylanase	175	0.36	8e-43	35.69	WP_154730305.1	Bacteria	Actinobacteria	Actinobacteria	Micrococcales	Cellulomonadaceae	Cellulomonas	Cellulomonas hominis
endo-1,4-beta-xylanase	175	0.39	3e-41	34.81	WP_148500060.1	Bacteria	Firmicutes	Bacilli	Bacillales	Paenibacillaceae	Paenibacillus	Paenibacillus ihumii
Endo-1%2C4-beta-xylanase A precursor	174	0.47	3e-42	33.18	SCJ45087.1	Bacteria	Firmicutes	Clostridia	Clostridiales	Ruminococcaceae	Ruminococcus	environmental samples
endo-1,4-beta-xylanase	174	0.47	3e-42	33.18	WP_147623096.1	Bacteria	Firmicutes	Clostridia	Clostridiales	Ruminococcaceae	unclassified Ruminococcaceae	Ruminococcaceae bacterium
unnamed protein product	174	0.47	3e-42	33.18	WP_178086162.1	Bacteria	Firmicutes	Clostridia	Clostridiales	Ruminococcaceae	unclassified Ruminococcaceae	Ruminococcaceae bacterium
endo-1,4-beta-xylanase	173	0.37	1e-41	34.81	WP_158372467.1	Bacteria	Actinobacteria	Actinobacteria	Micrococcales	Promicromonosporaceae	Cellulosimicrobium	Cellulosimicrobium cellulans
endo-1,4-beta-xylanase	173	0.37	3e-42	34.41	WP_091038747.1	Bacteria	Actinobacteria	Actinobacteria	Glycomycetales	Glycomycetaceae	Glycomyces	Glycomyces harbinensis
endo-1,4-beta-xylanase	173	0.37	3e-42	34.8	WP_136530566.1	Bacteria	Actinobacteria	Actinobacteria	Glycomycetales	Glycomycetaceae	Glycomyces	Glycomyces paridis
endo-1,4-beta-xylanase	173	0.4	4e-41	34.51	WP_166241388.1	Bacteria	Firmicutes	Bacilli	Bacillales	Paenibacillaceae	Paenibacillus	unclassified Paenibacillus
TPA: endo-1,4-beta-xylanase	173	0.43	2e-43	33.92	HHY85984.1	Bacteria	Verrucomicrobia					Verrucomicrobia bacterium
endo-1,4-beta-xylanase	172	0.37	6e-42	34.82	WP_125247292.1	Bacteria	Actinobacteria	Actinobacteria	Glycomycetales	Glycomycetaceae	Glycomyces	unclassified Glycomyces
endo-1,4-beta-xylanase	172	0.51	7e-42	32.32	WP_125247318.1	Bacteria	Actinobacteria	Actinobacteria	Glycomycetales	Glycomycetaceae	Glycomyces	unclassified Glycomyces
endo-1 4-beta-xylanase	172	0.47	6e-42	32.96	CDE80580.1	Bacteria	Firmicutes	Clostridia	Clostridiales	Ruminococcaceae	Ruminococcus	environmental samples
TPA: endo-1,4-beta-xylanase	172	0.43	3e-43	31.74	HGS24953.1	Bacteria	Verrucomicrobia					Verrucomicrobia subdivision 3 bacterium
endo-1,4-beta-xylanase	171	0.38	2e-41	36.02	WP_051704611.1	Bacteria	Actinobacteria	Actinobacteria	Glycomycetales	Glycomycetaceae	Glycomyces	unclassified Glycomyces
endo-1,4-beta-xylanase	171	0.38	3e-41	36.02	WP_081913755.1	Bacteria	Actinobacteria	Actinobacteria	Glycomycetales	Glycomycetaceae	Glycomyces	unclassified Glycomyces
Endo-1,4-beta-xylanase, GH35 family	171	0.37	1e-39	35.22	SDH81530.1	Bacteria	Firmicutes	Bacilli	Bacillales	Paenibacillaceae	Paenibacillus	Paenibacillus typhae
endo-1,4-beta-xylanase	171	0.88	8e-40	28.19	WP_090528939.1	Bacteria	Firmicutes	Clostridia	Clostridiales	Lachnospiraceae	Pseudobutyrivibrio	unclassified Pseudobutyrivibrio
endo-1,4-beta-xylanase	171	0.88	9e-40	27.71	WP_090167630.1	Bacteria	Firmicutes	Clostridia	Clostridiales	Lachnospiraceae	Pseudobutyrivibrio	unclassified Pseudobutyrivibrio
endo-1,4-beta-xylanase	170	0.43	2e-42	34.26	RZK39574.1	Bacteria	Bacteroidetes/Chlorobi group	Bacteroidetes	Sphingobacteriia	Sphingobacteriales	Sphingobacteriaceae	Pedobacter
endo-1,4-beta-xylanase	170	0.79	4e-39	27.22	WP_148890491.1	Bacteria	Firmicutes	Clostridia	Clostridiales	Hungateiclostridiaceae	Hungateiclostridium	Hungateiclostridium alkalicellulosi
endo-1,4-beta-xylanase	169	0.37	7e-40	34.83	WP_122977346.1	Bacteria	Actinobacteria	Actinobacteria	Micromonosporales	Micromonosporaceae	Actinoplanes	Actinoplanes teichomyceticus
endo-1,4-beta-xylanase	169	0.37	7e-40	34.83	WP_149100692.1	Bacteria	Actinobacteria	Actinobacteria	Micromonosporales	Micromonosporaceae	Actinoplanes	Actinoplanes teichomyceticus
endo-1,4-beta-xylanase	169	0.37	9e-41	35	WP_106364450.1	Bacteria	Actinobacteria	Actinobacteria	Glycomycetales	Glycomycetaceae	Glycomyces	Glycomyces artemisiae
endo-1,4-beta-xylanase	169	0.36	6e-40	34.66	WP_127542794.1	Bacteria	Actinobacteria	Actinobacteria	Micromonosporales	Micromonosporaceae	Actinoplanes	unclassified Actinoplanes
MULTISPECIES: endo-1,4-beta-xylanase	169	0.39	1e-39	32.97	WP_094414354.1	Bacteria	Planctomycetes	Planctomycetia	Pirellulales	Pirellulaceae	Rhodopirellula
hypothetical protein	168	0.36	1e-40	35.03	NUQ87574.1	Bacteria	Actinobacteria	Actinobacteria	Glycomycetales	Glycomycetaceae	Glycomyces	Glycomyces artemisiae
endo-1,4-beta-xylanase	168	0.37	3e-39	34.9	WP_127546279.1	Bacteria	Firmicutes	Bacilli	Bacillales	Paenibacillaceae	Paenibacillus	Paenibacillus amylolyticus
endo-1,4-beta-xylanase	168	0.37	3e-39	34.9	WP_101314062.1	Bacteria	Firmicutes	Bacilli	Bacillales	Paenibacillaceae	Paenibacillus	unclassified Paenibacillus
endo-1,4-beta-xylanase	167	0.51	2e-39	31.47	WP_153025613.1	Bacteria	Actinobacteria	Actinobacteria	Glycomycetales	Glycomycetaceae	Glycomyces	Glycomyces albidus
endo-1,4-beta-xylanase	167	0.37	3e-40	35.01	WP_091054245.1	Bacteria	Actinobacteria	Actinobacteria	Glycomycetales	Glycomycetaceae	Glycomyces	Glycomyces sambucus
endo-1,4-beta-xylanase	167	0.38	3e-39	33.91	WP_132184005.1	Bacteria	Actinobacteria	Actinobacteria	Micromonosporales	Micromonosporaceae	Micromonospora	unclassified Micromonospora
endo-1,4-beta-xylanase	167	0.36	3e-39	33.53	NLW84180.1	Bacteria	Planctomycetes	Phycisphaerae				Phycisphaerae bacterium
endo-1,4-beta-xylanase	166	0.36	6e-39	34.45	WP_111649226.1	Bacteria	Actinobacteria	Actinobacteria	Micromonosporales	Micromonosporaceae	Actinoplanes	Actinoplanes lutulentus
endo-1,4-beta-xylanase	166	0.36	5e-39	34.15	WP_014446787.1	Bacteria	Actinobacteria	Actinobacteria	Micromonosporales	Micromonosporaceae	Actinoplanes	Actinoplanes missouriensis
endo-1,4-beta-xylanase	166	0.36	9e-39	34.23	WP_173159401.1	Bacteria	Actinobacteria	Actinobacteria	Micromonosporales	Micromonosporaceae	Phytohabitans	Phytohabitans suffuscus
endo-1,4-beta-xylanase	166	0.39	6e-39	35.67	WP_157758485.1	Bacteria	Proteobacteria	Deltaproteobacteria	Myxococcales	Cystobacterineae	Cystobacter	Cystobacter fuscus
endo-1,4-beta-xylanase	166	0.37	3e-38	33.82	WP_174721824.1	Bacteria	Firmicutes	Bacilli	Bacillales	Paenibacillaceae	Paenibacillus
endo-1,4-beta-xylanase	165	0.36	1e-38	34.34	WP_101366885.1	Bacteria	Actinobacteria	Actinobacteria	Micromonosporales	Micromonosporaceae	Plantactinospora	unclassified Plantactinospora
endo-1,4-beta-xylanase	165	0.43	1e-40	32.28	NLM69975.1	Bacteria	Firmicutes					Firmicutes bacterium
TPA: sortase B protein-sorting domain-containing protein	165	0.65	2e-38	30.48	HHX54719.1	Bacteria	Firmicutes	Clostridia	Clostridiales			Clostridiales bacterium
Endo-1,4-beta-xylanase A precursor	165	0.56	2e-39	29.85	KFZ20777.1	Bacteria	Thermotogae	Thermotogae	Thermotogales	Thermotogaceae	Thermotoga	Thermotoga neapolitana LA10
endo-1,4-beta-xylanase	165	0.37	3e-38	33.82	AHL96305.1	artificial sequences						artificial sequences
hypothetical protein EBM89_17405	164	0.37	6e-39	33.43	RMI04873.1	Bacteria	Actinobacteria	Actinobacteria	Micrococcales	Cellulomonadaceae	Cellulomonas	unclassified Cellulomonas
endo-1,4-beta-xylanase	164	0.37	6e-39	33.43	WP_158609711.1	Bacteria	Actinobacteria	Actinobacteria	Micrococcales	Cellulomonadaceae	Cellulomonas	unclassified Cellulomonas
endo-1,4-beta-xylanase	164	0.42	2e-40	32.74	WP_074489950.1	Bacteria	Bacteroidetes/Chlorobi group	Bacteroidetes	Sphingobacteriia	Sphingobacteriales	Sphingobacteriaceae	Mucilaginibacter
endo-1,4-beta-xylanase	164	0.38	4e-38	35.29	WP_127067743.1	Bacteria	Firmicutes	Clostridia	Clostridiales	Lachnospiraceae	Cellulosilyticum	unclassified Cellulosilyticum
endo-1,4-beta-xylanase	164	0.36	6e-41	34.5	NLL88756.1	Bacteria	Firmicutes					Firmicutes bacterium
endo-1,4-beta-xylanase	164	0.37	6e-38	34.22	WP_099517258.1	Bacteria	Firmicutes	Bacilli	Bacillales	Paenibacillaceae	Paenibacillus	unclassified Paenibacillus
endo-1,4-beta-xylanase	164	0.39	5e-38	32.88	WP_146515668.1	Bacteria	Planctomycetes	Planctomycetia	Pirellulales	Pirellulaceae	Rubripirellula	Rubripirellula amarantea
endo-1,4-beta-xylanase	163	0.37	7e-39	33.63	WP_112141320.1	Bacteria	Actinobacteria	Actinobacteria	Glycomycetales	Glycomycetaceae	Glycomyces	Glycomyces dulcitolivorans
glycosyl hydrolase	163	0.36	6e-38	34.15	KXK59880.1	Bacteria	Actinobacteria	Actinobacteria	Micromonosporales	Micromonosporaceae	Micromonospora	Micromonospora rosaria
endo-1,4-beta-xylanase	163	0.44	2e-38	33.08	WP_163730918.1	Bacteria	Actinobacteria	Actinobacteria	Jiangellales	Jiangellaceae	Phytoactinopolyspora	Phytoactinopolyspora halotolerans
endo-1,4-beta-xylanase	163	0.4	7e-40	31.62	NCB85165.1	Bacteria	Bacteroidetes	Bacteroidia				Bacteroidia bacterium
endo-1,4-beta-xylanase	163	0.4	5e-38	34.25	WP_013289896.1	Bacteria	Firmicutes	Clostridia	Thermoanaerobacterales	Thermoanaerobacterales Family III. Incertae Sedis	Caldicellulosiruptor	Caldicellulosiruptor obsidiansis
endo-1 4-beta-xylanase	163	0.62	4e-38	29.51	CCZ83405.1	Bacteria	Firmicutes	Clostridia	Clostridiales	Ruminococcaceae	Ruminococcus	environmental samples
Endo-1,4-beta-xylanase A	163	0.37	3e-38	33.72	QEF97989.1	Bacteria	Planctomycetes	unclassified Planctomycetes	Planctomycetes bacterium
endo-1,4-beta-xylanase	163	0.37	8e-40	31.97	RQV94455.1	Bacteria	Calditrichaeota					Calditrichaeota bacterium
Endo-1,4-beta-xylanase A precursor (EC 3.2.1.8), CBM22-GH10	163	0.37	5e-39	33.82	SIP63348.1	Bacteria	uncultured bacterium
1,4-beta-xylanase	162	0.46	1e-39	33.99	NUS02369.1	Bacteria	Actinobacteria	Actinobacteria	Streptosporangiales	Streptosporangiaceae	Nonomuraea	Nonomuraea sp.
TPA: endo-1,4-beta-xylanase	162	0.39	6e-40	34.78	HHU61674.1	Bacteria	Firmicutes	Clostridia	Clostridiales	Clostridiaceae	Natronincola	Natronincola sp.
alkaline thermostable endoxylanase	162	0.39	2e-39	33.61	AAB70918.1	Bacteria	Firmicutes	Bacilli	Bacillales	Bacillaceae	Bacillus	unclassified Bacillus
endo-1,4-beta-xylanase	162	0.38	1e-38	32.49	AHF26235.1	Bacteria	uncultured bacterium
endo-1,4-beta-xylanase	161	0.41	1e-39	30.71	WP_128533721.1	Bacteria	Bacteroidetes/Chlorobi group	Bacteroidetes	Sphingobacteriia	Sphingobacteriales	Sphingobacteriaceae	Mucilaginibacter
hypothetical protein	161	0.41	1e-38	33.6	NLK04330.1	Bacteria	Firmicutes	Clostridia	Clostridiales			Clostridiales bacterium
Chain A, Beta-xylanase	161	0.39	2e-39	33.51	5EFF_A	Bacteria	Firmicutes					Bacillus sp. NG-27
Chain A, Alkaline Thermostable Endoxylanase	161	0.42	1e-39	32.75	4QDM_A	Bacteria	Firmicutes					Bacillus sp. NG-27
putative xylanase	161	0.41	1e-38	33.6	AEV59727.1	Bacteria	uncultured bacterium
putative xylanase	161	0.39	3e-39	34.49	AEV59741.1	Bacteria	uncultured bacterium
endo-1,4-beta-xylanase	160	0.43	2e-38	33.16	WP_112140384.1	Bacteria	Actinobacteria	Actinobacteria	Glycomycetales	Glycomycetaceae	Glycomyces	Glycomyces dulcitolivorans
TPA: 1,4-beta-xylanase	160	0.42	8e-39	31.07	HBA12595.1	Bacteria	Bacteroidetes	Bacteroidia	Bacteroidales			Bacteroidales bacterium
Chain A, Beta-xylanase	160	0.39	2e-39	33.61	5EFD_A	Bacteria	Firmicutes					Bacillus sp. NG-27
Chain A, Alkaline Thermostable Endoxylanase	160	0.39	2e-39	33.51	2F8Q_A	Bacteria	Firmicutes					Bacillus sp. NG-27
Chain A, Alkaline Thermostable Endoxylanase	160	0.39	2e-39	33.51	2FGL_A	Bacteria	Firmicutes					Bacillus sp. NG-27
Chain A, Alkaline Thermostable Endoxylanase	160	0.39	2e-39	33.51	4QCE_A	Bacteria	Firmicutes					Bacillus sp. NG-27
Chain A, Alkaline Thermostable Endoxylanase	160	0.39	2e-39	33.51	4QCF_A	Bacteria	Firmicutes					Bacillus sp. NG-27
Chain A, Beta-xylanase	160	0.39	2e-39	33.51	5EB8_A	Bacteria	Firmicutes					Bacillus sp. NG-27
Chain A, Beta-xylanase	160	0.39	3e-39	33.51	5EBA_A	Bacteria	Firmicutes					Bacillus sp. NG-27
endo-1,4-beta-xylanase	160	0.39	7e-39	33.33	WP_026672600.1	Bacteria	Firmicutes	Bacilli	Bacillales	Bacillaceae	Alkalihalobacillus	Alkalihalobacillus bogoriensis
Endo-1,4-beta-xylanase A	160	0.53	6e-38	29.47	KUK22446.1	Bacteria	Thermotogae	Thermotogales	Thermotogaceae	Thermotoga	Thermotoga naphthophila
1,4-beta-xylanase	159	0.36	2e-38	32.95	MZP66762.1	Bacteria	Bacteroidetes	Bacteroidia	Bacteroidales			Bacteroidales bacterium
endo-1,4-beta-xylanase	159	0.42	1e-38	31.28	WP_114940759.1	Bacteria	Bacteroidetes/Chlorobi group	Bacteroidetes	Sphingobacteriia	Sphingobacteriales	Sphingobacteriaceae	Mucilaginibacter
endo-1,4-beta-xylanase	159	0.43	1e-38	31.85	WP_169501949.1	Bacteria	Bacteroidetes/Chlorobi group	Bacteroidetes	Sphingobacteriia	Sphingobacteriales	Sphingobacteriaceae	Pedobacter
endo-1,4-beta-xylanase	159	0.39	1e-38	32.09	WP_101846225.1	Bacteria	Firmicutes	Bacilli	Bacillales	Bacillaceae	Halobacillus	unclassified Halobacillus
endo-1,4-beta-xylanase	159	0.44	2e-38	30.73	NLT52542.1	Bacteria	Ignavibacteriae	Ignavibacteria				Ignavibacteria bacterium
endo-1,4-beta-xylanase	158	0.36	5e-38	32.78	NMC41098.1	Bacteria	Bacteroidetes	Bacteroidia	Bacteroidales			Bacteroidales bacterium
endo-1,4-beta-xylanase	158	0.43	2e-38	31.6	WP_167292951.1	Bacteria	Bacteroidetes/Chlorobi group	Bacteroidetes	Sphingobacteriia	Sphingobacteriales	Sphingobacteriaceae	Pedobacter
endo-1,4-beta-xylanase	158	0.39	8e-39	32.01	WP_076545545.1	Bacteria	Firmicutes	Clostridia	Halanaerobiales	Halanaerobiaceae	Halanaerobium	Halanaerobium kushneri
Glyco_hydro_10	157	0.17	1e-40	57.24	AIA89485.1	Bacteria	Actinobacteria	Actinobacteria	Micrococcales	Cellulomonadaceae	Cellulomonas	environmental samples
endo-1,4-beta-xylanase	157	0.36	3e-38	32.04	NQV31547.1	Bacteria	Planctomycetes	Phycisphaerae	Phycisphaerales	Phycisphaeraceae		Phycisphaeraceae bacterium
Chain A, Synthetic construct	157	0.38	3e-38	34.5	6FHE_A	synthetic construct						synthetic construct
Glyco_hydro_10	152	0.18	1e-38	53.42	AIA85029.1	Bacteria	Actinobacteria	Actinobacteria	Micrococcales	Promicromonosporaceae	Xylanimicrobium	environmental samples

## Sheet: Table S4
		TPM					Fold Change / Lactose
Locus-tag	Annotation	Lactose	Xylose	XOS	Xylan	Arabinoxylan	Xylose	XOS	Xylan	Arabinoxylan
YIT11952_00001	Chromosomal replication initiator protein DnaA	372.515	252.23	154.346	239.138	178.649	0.919363	0.547936	0.886597	0.751873
YIT11952_00002	Beta sliding clamp	512.046	540.504	392.561	709.153	505.052	1.43326	1.01386	1.91272	1.54637
YIT11952_00003	DNA replication and repair protein RecF	65.7271	53.0352	33.0159	34.9568	36.4916	1.09561	0.66429	0.734528	0.870434
YIT11952_00004	hypothetical protein	68.6093	46.4618	29.0055	25.7609	22.0843	0.919492	0.559083	0.51856	0.504646
YIT11952_00005	DNA gyrase subunit B	635.974	737.016	410.555	115.788	213.082	1.57352	0.85371	0.251447	0.525283
YIT11952_00006	DNA gyrase subunit A	444.719	716.395	475.681	161.286	205.225	2.18726	1.41452	0.500877	0.723487
YIT11952_00007	putative protein	710.296	926.364	651.131	431.736	532.983	1.77083	1.21229	0.839461	1.17642
YIT11952_00008	NADP-specific glutamate dehydrogenase	391.589	1527.95	1372.34	466.856	408.042	5.29801	4.63457	1.64655	1.63366
YIT11952_00009	Large-conductance mechanosensitive channel	79.7049	56.8559	52.0274	76.6175	139.604	0.968558	0.863229	1.32759	2.746
YIT11952_00013	hypothetical protein	38.6268	15.1452	10.0651	4.30327	6.76455	0.532379	0.344593	0.153862	0.27456
YIT11952_00014	L-2-hydroxyisocaproate dehydrogenase	119.658	79.3265	83.3507	56.7186	35.1463	0.900143	0.921185	0.654645	0.460495
YIT11952_00015	hypothetical protein	136.263	129.956	92.2448	45.9477	77.8207	1.29495	0.895247	0.465701	0.895374
YIT11952_00016	Carbonic anhydrase 2	213.241	375.814	255.369	207.189	224.65	2.39296	1.58371	1.34189	1.65167
YIT11952_00017	hypothetical protein	139.798	179.327	208.074	164.465	758.559	1.74172	1.96832	1.62478	8.50696
YIT11952_00018	Phosphoenolpyruvate carboxylase	1314.16	1938.8	1220.98	2000.76	1379.17	2.00318	1.22869	2.10266	1.64535
YIT11952_00019	hypothetical protein	107.592	97.3847	75.6195	54.2929	38.9172	1.22898	0.929462	0.696921	0.567085
YIT11952_00020	Osmoregulated proline transporter OpuE	89.165	72.8962	94.7054	87.8747	82.7245	1.11006	1.40462	1.3611	1.45454
YIT11952_00021	Tryptophan--tRNA ligase 2	217.299	208.109	146.211	97.1354	78.4683	1.30037	0.889816	0.617363	0.566139
YIT11952_00022	hypothetical protein	734.159	393.805	212.939	178.158	195.454	0.728325	0.38357	0.335149	0.41739
YIT11952_00023	hypothetical protein	153.186	71.0464	49.4249	68.564	64.2451	0.629735	0.426683	0.618157	0.657518
YIT11952_00024	Maltodextrin phosphorylase	361.703	599.141	439.495	728.756	655.221	2.24911	1.60687	2.7826	2.84002
YIT11952_00025	hypothetical protein	1240.81	2569.17	2069.26	1815.53	3768.05	2.8114	2.2054	2.02078	4.761
YIT11952_00026	hypothetical protein	130.307	243.517	195.545	90.125	275.845	2.53743	1.98452	0.955208	3.31881
YIT11952_00027	hypothetical protein	69.8058	107.903	83.889	22.1574	72.9904	2.09882	1.58925	0.438378	1.63931
YIT11952_00028	Cell division protein CrgA	687.954	682.104	385.242	408.103	375.568	1.34625	0.740546	0.819279	0.855886
YIT11952_00029	hypothetical protein	231.361	298.387	169.937	124.95	256.276	1.75115	0.97135	0.745877	1.73662
YIT11952_00030	hypothetical protein	143.07	249.291	143.895	105.533	220.843	2.36588	1.33008	1.01874	2.42003
YIT11952_00031	Anthranilate synthase component 2	81.1494	107.158	66.1774	72.2633	42.9359	1.79297	1.07846	1.22985	0.829511
YIT11952_00032	Serine/threonine-protein kinase PknB	206.806	399.399	436.433	288.23	602.562	2.62228	2.79083	1.92486	4.568
YIT11952_00033	Serine/threonine-protein kinase PknA	248.25	348.716	368.547	274.227	585.268	1.90729	1.96328	1.52561	3.69617
YIT11952_00034	Penicillin-binding protein A	280.51	457.627	459.494	381.163	806.324	2.21512	2.16626	1.87666	4.50659
YIT11952_00035	putative FtsW-like protein	197.13	317.368	317.389	218.459	606.937	2.18598	2.12921	1.53052	4.82701
YIT11952_00036	hypothetical protein	243.191	419.995	350.338	271.869	664.991	2.34493	1.9051	1.54395	4.28701
YIT11952_00037	FHA domain-containing protein FhaB	312.747	429.609	313.884	349.916	634.794	1.86515	1.32725	1.54522	3.18219
YIT11952_00038	hypothetical protein	566.133	689.348	537.029	693.484	1060.04	1.65331	1.25446	1.69176	2.93557
YIT11952_00039	Dipeptidyl aminopeptidase 4	83.3797	87.9099	72.2825	33.7713	62.8616	1.43157	1.14644	0.559382	1.18198
YIT11952_00040	hypothetical protein	94.2213	103.321	82.7656	50.0442	139.038	1.48893	1.16166	0.733544	2.3135
YIT11952_00041	Response regulator protein VraR	85.9013	110.106	90.0647	71.078	140.737	1.74039	1.38654	1.14276	2.56859
YIT11952_00042	hypothetical protein	88.6893	45.3777	39.3025	39.4355	52.5816	0.694714	0.58604	0.614098	0.9295
YIT11952_00043	putative inner membrane transporter YicL	224.333	37.5083	31.4569	36.1773	23.2962	0.227022	0.185439	0.222722	0.162809
YIT11952_00045	hypothetical protein	115.236	32.2229	49.883	25.443	6.91796	0.379675	0.572457	0.304931	0.0941189
YIT11952_00046	hypothetical protein	43.4308	7.56578	9.43489	4.97824	3.06119	0.236532	0.287288	0.158307	0.110504
YIT11952_00047	hypothetical protein	53.3809	10.1886	9.12762	7.07648	4.08968	0.259157	0.226126	0.183085	0.120113
YIT11952_00048	hypothetical protein	81.4354	17.4527	15.4155	1.86223	3.27174	0.290993	0.250336	0.0315822	0.0629873
YIT11952_00049	DNA-binding transcriptional activator EvgA	77.4164	9.91149	10.8615	5.25944	4.25053	0.173836	0.185539	0.093827	0.0860789
YIT11952_00050	Queuine tRNA-ribosyltransferase	99.5949	111.019	78.7617	206.855	147.906	1.51354	1.04582	2.86847	2.32829
YIT11952_00051	hypothetical protein	721.112	1942.34	1791.01	76.6717	266.41	3.65728	3.28454	0.146843	0.579208
YIT11952_00052	Potassium-transporting ATPase ATP-binding subunit	867.088	293.344	414.558	405.817	173.953	0.459355	0.632267	0.64638	0.314525
YIT11952_00053	L-asparaginase 1	247.702	93.4205	92.2404	57.4418	68.8085	0.51209	0.492458	0.320272	0.435511
YIT11952_00054	NADPH-ferredoxin reductase FprA	556.38	374.478	269.543	245.364	188.196	0.913879	0.640669	0.609059	0.530305
YIT11952_00055	Protease HtpX	138.194	484.484	333.12	100.422	191.154	4.76018	3.18779	1.0036	2.1686
YIT11952_00057	hypothetical protein	87.9502	69.5916	48.5068	21.5487	13.6712	1.07437	0.729364	0.338381	0.243701
YIT11952_00058	Aromatic amino acid exporter YddG	161.702	127.796	87.0414	47.2855	51.0915	1.0731	0.711853	0.403864	0.49536
YIT11952_00059	Chromosome partition protein Smc	150.05	35.4043	36.6655	23.6841	17.3377	0.320372	0.323147	0.217993	0.181152
YIT11952_00060	hypothetical protein	106.423	16.779	11.8134	10.9571	6.00966	0.214075	0.146797	0.142194	0.088532
YIT11952_00061	Fructose-bisphosphate aldolase	129.864	155.943	126.437	208.089	261.771	1.63047	1.28755	2.21301	3.16023
YIT11952_00062	Adenylosuccinate synthetase	636.947	554.316	633.061	430.488	358.496	1.18165	1.31438	0.933425	0.882405
YIT11952_00063	H(+)/Cl(-) exchange transporter ClcA	156.474	149.717	168.591	64.6597	79.8045	1.29916	1.42486	0.570707	0.799599
YIT11952_00064	Putative fluoride ion transporter CrcB	405.402	209.5	242.751	207.857	103.342	0.701669	0.79187	0.70811	0.399647
YIT11952_00065	Putative fluoride ion transporter CrcB	215.378	135.751	157.327	154.65	74.2834	0.85581	0.966007	0.991676	0.540726
YIT11952_00066	hypothetical protein	196.857	112.234	77.5277	148.484	57.2811	0.774116	0.520816	1.04172	0.456191
YIT11952_00067	HTH-type transcriptional regulator DegA	69.607	49.0783	40.575	42.0854	61.6163	0.957351	0.770876	0.835026	1.38781
YIT11952_00068	Sucrose phosphorylase	33.8303	19.898	16.5273	22.0038	48.8915	0.798615	0.646062	0.898283	2.26576
YIT11952_00069	hypothetical protein	20.6321	39.0795	48.764	34.4385	71.5974	2.57181	3.1256	2.30527	5.44051
YIT11952_00070	1%2C4-alpha-glucan branching enzyme GlgB	39.7961	34.9529	81.8376	65.9829	105.057	1.19255	2.71951	2.28988	4.13877
YIT11952_00071	hypothetical protein	115.704	109.011	96.5102	271.56	2180.53	1.27925	1.10307	3.24146	29.5461
YIT11952_00072	hypothetical protein	27.0154	37.6856	37.4575	112.401	1104.67	1.89408	1.8336	5.7462	64.1071
YIT11952_00073	L-arabinose transport system permease protein AraQ	38.0554	50.4976	45.6126	151.368	1320.58	1.80173	1.58506	5.49339	54.4045
YIT11952_00074	hypothetical protein	84.6457	15.0915	11.1431	9.20352	9.02093	0.242081	0.174092	0.150166	0.167083
YIT11952_00075	Inner membrane metabolite transport protein YhjE	77.3962	26.0658	14.8963	53.4088	9.81523	0.457284	0.254529	0.953048	0.198823
YIT11952_00076	Ketol-acid reductoisomerase (NADP(+))	177.028	111.247	53.9232	108.009	20.1338	0.85326	0.402821	0.842639	0.178308
YIT11952_00077	Ketol-acid reductoisomerase (NADP(+))	1302.9	2421.92	2802.99	1622.3	1827.58	2.52395	2.84504	1.71965	2.19913
YIT11952_00078	hypothetical protein	108.849	160.773	107.308	226.427	196.062	2.0055	1.30373	2.87293	2.82393
YIT11952_00079	hypothetical protein	7.09276	5.34079	2.82662	3.78454	1.89972	1.02241	0.527024	0.736918	0.419915
YIT11952_00080	HTH-type transcriptional repressor CytR	33.9373	21.2631	18.4775	15.3027	22.4043	0.850716	0.720019	0.622747	1.035
YIT11952_00081	hypothetical protein	28.1638	23.1819	17.3527	15.2536	13.8957	1.11761	0.814807	0.747999	0.773528
YIT11952_00082	Aromatic amino acid transport protein AroP	113.685	144.33	125.268	68.0323	74.095	1.72381	1.4572	0.826485	1.02182
YIT11952_00083	hypothetical protein	92.758	136.191	86.1301	127.218	109.581	1.99356	1.22795	1.89417	1.85212
YIT11952_00084	Glutathione-regulated potassium-efflux system protein KefB	78.9172	59.9523	44.4491	82.0203	54.1706	1.0315	0.744852	1.43539	1.07616
YIT11952_00085	DL-alanine permease SerP2	79.5281	95.7786	63.9254	29.3057	29.6179	1.63524	1.063	0.508923	0.583876
YIT11952_00086	Thiazole synthase	34.6033	11.6501	12.8206	9.06693	6.51667	0.457135	0.489968	0.361879	0.295253
YIT11952_00087	hypothetical protein	23.6967	9.47153	7.04131	9.71803	5.38188	0.54271	0.392957	0.566386	0.356068
YIT11952_00088	hypothetical protein	30.4443	12.3439	7.07742	10.8296	7.47467	0.550528	0.307431	0.491278	0.384922
YIT11952_00089	hypothetical protein	54.1232	25.4715	26.9616	28.3632	23.5314	0.639006	0.65878	0.723758	0.681633
YIT11952_00090	hypothetical protein	109.138	28.4817	17.1267	12.1892	12.046	0.354343	0.207528	0.154248	0.173042
YIT11952_00091	putative ABC transporter ATP-binding protein	158.873	92.1981	46.1334	57.5617	30.8372	0.787962	0.38401	0.500384	0.304306
YIT11952_00092	putative ABC transporter ATP-binding protein	179.438	109.073	76.4009	65.0491	35.2036	0.825351	0.56307	0.500666	0.307581
YIT11952_00093	hypothetical protein	55.8621	30.4463	18.1754	10.3703	9.93792	0.740035	0.430273	0.256387	0.27891
YIT11952_00094	hypothetical protein	109.703	93.5221	127.304	69.1488	70.9145	1.15752	1.53462	0.870535	1.01345
YIT11952_00095	hypothetical protein	112.798	23.847	31.5182	55.7529	10.3661	0.287055	0.36952	0.682632	0.144078
YIT11952_00096	hypothetical protein	115.957	49.7904	60.8122	143.56	29.7788	0.583019	0.693542	1.70985	0.402621
YIT11952_00097	hypothetical protein	46.1272	19.5541	14.5697	22.6498	5.83358	0.575594	0.417709	0.678156	0.198274
YIT11952_00098	hypothetical protein	56.8417	26.1195	20.7916	45.1632	10.8467	0.623925	0.483726	1.09734	0.299169
YIT11952_00099	hypothetical protein	75.1241	29.7167	26.4701	74.0237	18.4036	0.537101	0.465966	1.36086	0.384069
YIT11952_00100	hypothetical protein	53.4769	35.2052	26.6005	57.5829	15.2487	0.893872	0.657813	1.48713	0.447046
YIT11952_00101	Vitamin B12 import ATP-binding protein BtuD	67.7682	34.5817	22.9057	50.2803	15.1527	0.692875	0.446988	1.02469	0.350551
YIT11952_00102	hypothetical protein	130.329	73.5386	54.2357	72.9875	49.8677	0.766138	0.550328	0.773441	0.599879
YIT11952_00103	hypothetical protein	93.8001	29.4441	18.3892	15.4531	7.49649	0.426215	0.259262	0.227528	0.125297
YIT11952_00104	hypothetical protein	104.719	39.2003	18.2053	19.4655	7.85487	0.508274	0.229906	0.256721	0.117598
YIT11952_00105	Chromosome partition protein Smc	157.561	34.7035	17.7211	12.7347	6.50955	0.299059	0.148737	0.111625	0.0647721
YIT11952_00106	hypothetical protein	398.421	217.709	171.04	181.91	412.101	0.74194	0.567719	0.630575	1.62162
YIT11952_00107	Glutaredoxin-like protein NrdH	3256.8	602.126	825.229	864.948	468.522	0.251033	0.33509	0.366792	0.225541
YIT11952_00108	hypothetical protein	99.4338	15.0685	16.3213	9.95649	7.9445	0.205765	0.217069	0.138291	0.125262
YIT11952_00110	Dipeptidase	135.869	130.403	85.8988	64.3988	82.4159	1.30317	0.836077	0.654606	0.950995
YIT11952_00111	Undecaprenyl-phosphate 4-deoxy-4-formamido-L-arabinose transferase	139.212	54.6452	42.7937	44.2876	39.9314	0.532979	0.40652	0.439366	0.449703
YIT11952_00112	hypothetical protein	164.662	96.2255	78.6192	78.4	85.0653	0.79347	0.631412	0.657572	0.809925
YIT11952_00113	hypothetical protein	35.9412	0.979671	2.10637	2.57848	0	0.0370103	0.0775035	0.0990814	0
YIT11952_00114	Signal recognition particle receptor FtsY	169.607	143.209	115.125	122.177	111.943	1.14646	0.897645	0.994875	1.03476
YIT11952_00115	Ammonia channel	207.66	82.5169	64.73	33.4038	38.5452	0.539541	0.412222	0.222159	0.291007
YIT11952_00116	Nitrogen regulatory protein P-II	332.732	236.344	155.573	160.63	156.349	0.964459	0.618329	0.666735	0.736693
YIT11952_00117	Bifunctional uridylyltransferase/uridylyl-removing enzyme	21.7709	4.95627	3.8309	2.80711	2.4659	0.30911	0.232703	0.178075	0.177576
YIT11952_00118	hypothetical protein	186.211	140.093	119.464	123.046	109.278	1.02152	0.848418	0.912606	0.920056
YIT11952_00119	UDP-N-acetylmuramoylalanine--D-glutamate ligase	138.105	131.819	117.785	125.035	114.874	1.29599	1.12787	1.25038	1.30407
YIT11952_00120	Cobyric acid synthase	120.323	116.736	93.7728	116.857	81.3539	1.31731	1.03064	1.3413	1.06002
YIT11952_00121	hypothetical protein	673.932	1622.19	1629.91	1264.88	1053.13	3.2683	3.19835	2.59212	2.44992
YIT11952_00122	protein kinase UbiB	65.27	175.605	115.831	145.317	104.392	3.65307	2.34687	3.07486	2.50749
YIT11952_00123	HTH-type transcriptional repressor CytR	80.7072	33.3751	23.6781	39.4848	20.0057	0.561493	0.387984	0.675677	0.388623
YIT11952_00124	hypothetical protein	90.2136	64.0532	128.91	86.6823	356.346	0.964059	1.8897	1.32703	6.19279
YIT11952_00125	hypothetical protein	30.3775	39.7154	60.0982	36.387	112.165	1.77517	2.6163	1.6543	5.78883
YIT11952_00126	Lactose transport system permease protein LacF	27.5378	17.3107	35.0926	22.9434	47.885	0.853532	1.68525	1.15067	2.72619
YIT11952_00127	Trehalose transport system permease protein SugB	26.6992	18.7537	32.2576	31.4942	52.4198	0.953727	1.59777	1.62913	3.07811
YIT11952_00128	Non-reducing end beta-L-arabinofuranosidase	51.8779	14.6906	25.1689	20.1732	44.6384	0.384496	0.641595	0.53705	1.349
YIT11952_00129	Beta-L-arabinobiosidase	122.55	34.6349	46.879	30.0709	56.9848	0.383738	0.505875	0.338886	0.729007
YIT11952_00130	hypothetical protein	74.8021	14.1346	17.6425	15.8617	9.50904	0.25657	0.311906	0.292858	0.199301
YIT11952_00131	hypothetical protein	247.313	403.92	266.856	212.452	345.012	2.21759	1.42694	1.18641	2.18712
YIT11952_00132	Uracil phosphoribosyltransferase	516.605	763.608	643.83	662.102	1108.55	2.007	1.64813	1.77006	3.36421
YIT11952_00133	hypothetical protein	163.311	64.0895	51.6741	40.9541	58.0602	0.532852	0.418443	0.346341	0.557379
YIT11952_00134	hypothetical protein	101.95	71.4395	58.3597	37.9721	83.2761	0.951448	0.757014	0.514397	1.28062
YIT11952_00135	Polyphosphate kinase	338.092	536.849	524.825	453.4	940.286	2.15602	2.05285	1.85212	4.36026
YIT11952_00136	hypothetical protein	29.1758	83.7619	145.701	143.934	663.013	3.89815	6.60417	6.81338	35.6276
YIT11952_00137	hypothetical protein	38.2023	7.52342	3.29863	8.73595	15.6892	0.267399	0.114189	0.315822	0.64387
YIT11952_00138	Putative conjugal transfer protein	13.9921	2.66292	1.89191	3.96148	7.22758	0.258411	0.178812	0.391018	0.809836
YIT11952_00139	hypothetical protein	40.7891	7.32954	7.10837	8.0038	9.37455	0.243987	0.230464	0.271002	0.360323
YIT11952_00140	hypothetical protein	25.4427	8.07809	6.57189	6.60826	11.8624	0.431101	0.34159	0.358711	0.730964
YIT11952_00141	hypothetical protein	19.5827	29.4514	11.2954	34.0439	51.53	2.04206	0.762798	2.40098	4.12548
YIT11952_00142	hypothetical protein	20.3787	13.6676	6.14445	12.6723	24.7775	0.910648	0.398735	0.858814	1.90619
YIT11952_00143	hypothetical protein	16.9981	12.05	8.84677	8.1222	13.2506	0.962544	0.688278	0.659926	1.22214
YIT11952_00144	Diacylglycerol kinase	47.9887	34.063	33.9026	36.3135	47.5571	0.963782	0.93427	1.04508	1.55369
YIT11952_00145	hypothetical protein	37.6067	28.7719	36.5661	115.123	139.508	1.03881	1.28585	4.22785	5.81594
YIT11952_00146	HTH-type transcriptional regulator BetI	59.3332	40.8951	51.3532	131.386	164.467	0.935854	1.14458	3.05824	4.34577
YIT11952_00147	hypothetical protein	110.693	134.37	138.094	255.499	211.844	1.64823	1.64981	3.1878	3.00043
YIT11952_00148	Recombination protein RecR	71.0493	52.8438	34.9847	88.5533	57.1334	1.00988	0.651173	1.72134	1.26072
YIT11952_00149	Aspartokinase	250.736	293.473	272.061	353.941	199.628	1.58923	1.43492	1.94956	1.24822
YIT11952_00150	Aspartokinase	178.867	254.917	266.874	254.86	198.174	1.9351	1.97313	1.96785	1.73702
YIT11952_00151	Aspartate-semialdehyde dehydrogenase	615.621	1095.34	811.583	1071.04	554.95	2.41586	1.7434	2.40277	1.41328
YIT11952_00152	hypothetical protein	106.184	42.8666	31.4569	43.8419	42.014	0.548145	0.391775	0.570234	0.620329
YIT11952_00153	hypothetical protein	190.24	181.253	106.515	153.756	133.146	1.29366	0.740438	1.11622	1.09727
YIT11952_00154	hypothetical protein	187.473	250.932	126.126	209.627	211.959	1.81741	0.889702	1.5443	1.77256
YIT11952_00155	2-isopropylmalate synthase	437.921	797.852	774.853	1114.22	902.092	2.47378	2.33992	3.51394	3.22954
YIT11952_00156	hypothetical protein	28.6872	8.29089	8.31884	11.729	4.39289	0.392417	0.383489	0.564671	0.240076
YIT11952_00157	Extracellular endo-alpha-(1->5)-L-arabinanase 2	25.9776	2.8766	5.51886	6.11517	4.1781	0.150354	0.28095	0.325111	0.252155
YIT11952_00158	hypothetical protein	46.9493	10.9859	10.9376	10.113	7.63252	0.317718	0.308086	0.297491	0.254874
YIT11952_00159	HTH-type transcriptional regulator DegA	108.774	92.2719	94.8255	128.852	95.1038	1.1518	1.15287	1.63601	1.37075
YIT11952_00160	Extracellular exo-alpha-(1->5)-L-arabinofuranosidase	43.0995	8.00209	6.49434	12.4588	3.38756	0.252096	0.19927	0.399233	0.123226
YIT11952_00161	hypothetical protein	344.726	58.7803	110.23	187.82	171.536	0.231522	0.422868	0.75247	0.780133
YIT11952_00162	putative multiple-sugar transport system permease YteP	165.615	39.262	39.7135	81.5898	56.4978	0.32189	0.317116	0.68039	0.534834
YIT11952_00163	L-arabinose transport system permease protein AraQ	115.642	36.405	45.7759	84.7491	59.7247	0.427444	0.523479	1.01214	0.809702
YIT11952_00164	hypothetical protein	24.2482	10.0092	8.60824	10.481	10.2023	0.560472	0.469476	0.596956	0.659637
YIT11952_00165	hypothetical protein	55.1116	26.6292	30.4412	44.1857	38.8148	0.65607	0.730461	1.10729	1.10418
YIT11952_00166	hypothetical protein	39.5123	37.0723	34.1608	27.3803	52.9148	1.27395	1.14334	0.957036	2.09958
YIT11952_00167	Penicillin-binding protein 1A	383.991	381.572	341.712	143.799	378.034	1.34924	1.17684	0.517197	1.54347
YIT11952_00168	Inositol-3-phosphate synthase	322.888	659.35	440.886	110.986	206.468	2.77267	1.80573	0.474721	1.00251
YIT11952_00169	UDP-galactopyranose mutase	243.458	561.539	448.494	314.476	491.136	3.13178	2.43619	1.78396	3.16275
YIT11952_00170	hypothetical protein	322.228	156.087	135.938	122.518	176.788	0.657713	0.557898	0.525117	0.860154
YIT11952_00171	DNA topoisomerase 1	203.765	142.598	97.5544	97.5251	92.7238	0.950208	0.633135	0.661011	0.713426
YIT11952_00172	Thymidylate kinase	211.201	143.014	145.757	155.684	155.603	0.919425	0.912665	1.01805	1.15507
YIT11952_00173	hypothetical protein	154.198	96.9569	85.0931	84.6276	90.9757	0.853756	0.729782	0.757972	0.92498
YIT11952_00174	Ribose operon repressor	370.325	65.7031	58.5012	345.568	103.656	0.2409	0.20891	1.28876	0.43883
YIT11952_00175	Phosphocarrier protein HPr	5368.37	1346.91	1263.01	7520.08	3552.77	0.340668	0.311131	1.93464	1.03756
YIT11952_00176	Phosphoenolpyruvate-protein phosphotransferase	1850.61	331.708	290.537	1320.36	505.529	0.243374	0.207618	0.985368	0.42827
YIT11952_00177	hypothetical protein	143.628	220.616	160.764	177.603	291.845	2.0856	1.48022	1.70778	3.18565
YIT11952_00178	Dipeptidase	354.658	663.409	465.663	321.188	809.923	2.53984	1.73636	1.25075	3.58031
YIT11952_00179	Formate--tetrahydrofolate ligase	414.222	628.229	480.033	381.574	521.555	2.0593	1.53256	1.27223	1.97403
YIT11952_00180	hypothetical protein	185.946	284.578	268.258	265.705	357.537	2.07801	1.90784	1.97348	3.01453
YIT11952_00181	hypothetical protein	203.784	182.071	97.844	117.133	75.0125	1.21312	0.634954	0.793838	0.577099
YIT11952_00182	hypothetical protein	430.84	86.8711	112.137	160.791	511.797	0.273775	0.344201	0.515427	1.86238
YIT11952_00183	putative protein	127.878	129.383	57.6534	98.9607	135.116	1.37379	0.596223	1.06878	1.65652
YIT11952_00184	hypothetical protein	190.003	695.304	646.938	933.043	1711.11	4.96876	4.50278	6.78207	14.119
YIT11952_00185	hypothetical protein	313.029	1134.07	1087.28	571.966	807.597	4.91916	4.59341	2.52352	4.04479
YIT11952_00186	Glutamate--tRNA ligase	275.918	324.395	279.305	235.508	382.54	1.59635	1.33868	1.17882	2.17362
YIT11952_00189	hypothetical protein	297.286	173.361	162.874	133.025	228.494	0.791793	0.724529	0.617987	1.205
YIT11952_00190	hypothetical protein	374.952	293.665	189.601	191.762	344.16	1.06344	0.66872	0.706332	1.43904
YIT11952_00191	3-isopropylmalate dehydratase large subunit	136.576	283.941	259.997	132.469	92.4897	2.82285	2.51751	1.33955	1.06171
YIT11952_00192	3-isopropylmalate dehydratase small subunit	142.507	337.497	331.743	152.517	118.519	3.21565	3.07854	1.4781	1.30388
YIT11952_00193	Dihydroorotate dehydrogenase	84.7611	46.568	45.0667	37.2304	21.6909	0.745977	0.703134	0.606628	0.401206
YIT11952_00194	UDP-N-acetylglucosamine 1-carboxyvinyltransferase 1	479.945	420.279	297.816	290.533	584.983	1.189	0.820607	0.836038	1.9109
YIT11952_00195	hypothetical protein	120.146	195.714	138.367	156.485	172.918	2.21181	1.52301	1.7988	2.25641
YIT11952_00196	Glycerol-3-phosphate dehydrogenase [NAD(P)+]	148.267	178.759	104.4	85.4614	112.875	1.63703	0.931182	0.79606	1.19355
YIT11952_00197	D-alanine--D-alanine ligase	375.901	164.936	73.0589	86.9783	60.4593	0.595766	0.257026	0.319564	0.25216
YIT11952_00198	hypothetical protein	65.0276	6.30222	5.5048	1.55506	1.2522	0.131592	0.11195	0.0330271	0.03019
YIT11952_00199	hypothetical protein	19.1872	2.88356	1.9633	1.73925	0.555579	0.204057	0.135317	0.125191	0.0453962
YIT11952_00200	hypothetical protein	39.6234	3.97991	3.53695	1.57126	0.613452	0.136382	0.118047	0.0547668	0.0242726
YIT11952_00201	Sulfate/thiosulfate import ATP-binding protein CysA	50.6439	10.764	6.83876	8.5502	7.51089	0.288589	0.178578	0.233169	0.232515
YIT11952_00202	hypothetical protein	206.665	372.828	327.534	145.569	281.871	2.44949	2.09589	0.972802	2.13831
YIT11952_00203	putative MscS family protein YkuT	100.077	82.9767	50.7942	49.5126	75.5248	1.12579	0.67121	0.683288	1.18316
YIT11952_00204	hypothetical protein	43.7869	42.5977	38.403	74.7443	70.4105	1.32092	1.15984	2.35752	2.52104
YIT11952_00205	hypothetical protein	53.0819	59.3067	46.0195	78.4222	88.4469	1.51702	1.1465	2.04039	2.6123
YIT11952_00206	hypothetical protein	59.0732	31.9242	16.2107	17.207	11.7783	0.733777	0.362901	0.402288	0.312592
YIT11952_00207	Aspartate aminotransferase	74.1041	151.866	101.227	58.1326	57.0742	2.78262	1.80648	1.08342	1.20749
YIT11952_00208	hypothetical protein	73.3221	38.5229	34.0815	39.4762	50.009	0.713377	0.614698	0.743571	1.0693
YIT11952_00209	hypothetical protein	55.4625	23.0803	15.1556	8.20902	14.7829	0.565036	0.36137	0.204415	0.417877
YIT11952_00210	hypothetical protein	144.954	112.207	54.0734	41.3138	39.5822	1.05105	0.493324	0.393628	0.428111
YIT11952_00211	hypothetical protein	49.1011	34.9994	42.9094	23.0671	26.1568	0.96784	1.15568	0.648818	0.835179
YIT11952_00212	50S ribosomal protein L28	4385.5	2628.65	1874	1908.33	1346.8	0.813858	0.565104	0.600974	0.481472
YIT11952_00213	Transcription-repair-coupling factor	55.2998	50.6447	43.5195	61.3229	75.9778	1.2435	1.04073	1.53151	2.15402
YIT11952_00214	Ribosomal RNA small subunit methyltransferase D	119.32	98.6185	71.0521	72.3931	76.0809	1.12223	0.787485	0.837926	0.999653
YIT11952_00215	tRNA (guanine-N(1)-)-methyltransferase	60.1111	49.1763	25.3336	20.5987	41.034	1.1108	0.55734	0.473267	1.07023
YIT11952_00216	Ribosome maturation factor RimM	1248.34	2143.42	2233.78	1162.23	1703.58	2.33136	2.36639	1.28582	2.13952
YIT11952_00217	hypothetical protein	6734.95	8251.77	8846.77	7149.47	6753.26	1.66359	1.73711	1.46609	1.57205
YIT11952_00218	30S ribosomal protein S16	6758.75	7828.14	8467.44	7158.57	6279	1.57263	1.65678	1.46279	1.4565
YIT11952_00219	hypothetical protein	135.08	105.873	66.7665	69.9552	78.2231	1.06421	0.653652	0.715237	0.907885
YIT11952_00220	Signal recognition particle protein	229.37	252.306	203.549	169.216	186.472	1.49357	1.17358	1.01889	1.27457
YIT11952_00221	Cysteine--tRNA ligase	120.813	123.044	101.876	97.3166	85.0917	1.38286	1.11516	1.11248	1.10423
YIT11952_00222	hypothetical protein	71.4373	59.7084	40.3093	53.5373	48.1026	1.13487	0.746207	1.03503	1.05567
YIT11952_00223	Vitamin B12 import ATP-binding protein BtuD	105.613	100.379	81.3576	57.5422	51.7628	1.29051	1.01873	0.752474	0.768402
YIT11952_00224	hypothetical protein	67.9782	61.1315	54.5832	96.6498	126.862	1.22104	1.06186	1.9636	2.92582
YIT11952_00225	Putative acetolactate synthase small subunit	321.343	280.604	248.87	176.943	171.606	1.18566	1.02419	0.760476	0.83724
YIT11952_00226	Acetolactate synthase large subunit IlvB1	269.03	222.936	203.423	113.05	101.29	1.12516	0.999948	0.580351	0.590274
YIT11952_00227	Ribonuclease 3	182.592	108.254	89.53	157.035	52.4901	0.804998	0.648433	1.18778	0.450694
YIT11952_00228	50S ribosomal protein L32	7872.89	4421.45	3217.19	1888.99	1532.31	0.762544	0.540407	0.331373	0.305139
YIT11952_00229	putative protein	258.327	340.026	312.558	231.915	367.508	1.78721	1.60007	1.23988	2.2304
YIT11952_00230	hypothetical protein	230.356	427.415	410.423	374.656	496.337	2.51933	2.35619	2.24624	3.37804
YIT11952_00231	Phosphopantetheine adenylyltransferase	117.134	251.01	229.219	197.769	272.239	2.90967	2.5879	2.33184	3.6438
YIT11952_00232	hypothetical protein	98.944	139.509	140.18	106.557	241.103	1.91446	1.87359	1.48736	3.82033
YIT11952_00233	L-glyceraldehyde 3-phosphate reductase	107.263	281.395	241.912	620.074	10128.9	3.56207	2.98254	7.98391	148.047
YIT11952_00234	hypothetical protein	48.4484	28.4578	23.3415	27.0473	42.6455	0.797546	0.63713	0.77102	1.38
YIT11952_00235	dITP/XTP pyrophosphatase	241.277	173.206	128.517	89.1637	84.0184	0.974725	0.704406	0.51038	0.545941
YIT11952_00236	Ribonuclease PH	175.512	118.967	68.0383	52.0549	37.5866	0.920348	0.512654	0.409614	0.335747
YIT11952_00237	Nicotinate phosphoribosyltransferase pncB1	108.442	166.084	102.378	97.0261	172.067	2.07953	1.2485	1.2357	2.48764
YIT11952_00238	Aminoacyltransferase FemB	216.289	130.699	80.1677	48.3784	48.9717	0.820491	0.490167	0.308915	0.354975
YIT11952_00239	Aminoacyltransferase FemB	174.254	50.1799	30.058	15.756	9.56646	0.391005	0.228117	0.124878	0.0860707
YIT11952_00242	hypothetical protein	62.6252	5.91302	9.09502	10.924	5.65252	0.128202	0.192058	0.240909	0.141507
YIT11952_00243	Glucose-6-phosphate isomerase	1183.48	598.962	400.699	225.018	380.193	0.687183	0.44775	0.262589	0.50365
YIT11952_00244	50S ribosomal protein L19	5350	3440.21	4156.99	2623.64	1428.24	0.873104	1.02755	0.677285	0.418536
YIT11952_00245	Signal peptidase I	438.332	389.467	251.821	174.707	401.588	1.20643	0.759744	0.550462	1.43636
YIT11952_00246	Ribonuclease HII	325.723	244.832	168.897	73.6103	221.903	1.02059	0.685729	0.312112	1.06807
YIT11952_00247	Lipoprotein-releasing system ATP-binding protein LolD	293.834	70.8885	71.1502	24.1013	35.5903	0.327574	0.320223	0.113282	0.189897
YIT11952_00248	hypothetical protein	217.335	32.1184	38.2924	16.7267	15.4854	0.200659	0.233003	0.106292	0.111707
YIT11952_00249	hypothetical protein	180.298	129.298	129.351	71.829	46.1316	0.973723	0.948766	0.550212	0.401139
YIT11952_00250	Putative succinyl-diaminopimelate desuccinylase DapE	128.89	80.8814	87.2164	98.8095	102.511	0.85205	0.894867	1.05877	1.24692
YIT11952_00251	Ribonuclease E	668.417	416.613	319.486	412.32	348.074	0.846292	0.632096	0.851938	0.816416
YIT11952_00252	50S ribosomal protein L21	10054.5	4180.53	3809.14	4042.92	2681.42	0.564554	0.501009	0.555337	0.41811
YIT11952_00253	50S ribosomal protein L27	6663.01	3389.52	2904.93	3207.76	2075.4	0.690721	0.576559	0.664895	0.488334
YIT11952_00254	GTPase Obg	836.462	315.616	339.314	374.784	284.981	0.512326	0.536456	0.618808	0.534141
YIT11952_00255	Glutamate 5-kinase	200.593	104.615	95.188	103.62	46.856	0.70813	0.627546	0.713427	0.366216
YIT11952_00256	Aspartate aminotransferase	187.217	354.54	229.291	212.828	272.914	2.57131	1.61964	1.57002	2.28542
YIT11952_00258	Protein translocase subunit SecE	2291.77	1415.17	885.043	1059.86	771.787	0.838443	0.510707	0.6387	0.527975
YIT11952_00259	Transcription termination/antitermination protein NusG	1915.89	1293.73	761.82	826.6	680.959	0.916868	0.525847	0.595862	0.557233
YIT11952_00260	50S ribosomal protein L11	9620.01	4754.67	5343.08	5889.43	2727.41	0.671088	0.734505	0.84551	0.444489
YIT11952_00261	50S ribosomal protein L1	7605.41	4366.37	5088.09	4980.36	2391.98	0.77953	0.88473	0.904398	0.493086
YIT11952_00262	putative protein	143.722	156.209	137.883	266.679	276.223	1.47576	1.26872	2.56263	3.01316
YIT11952_00263	hypothetical protein	78.684	68.9367	48.3034	47.9817	59.943	1.18959	0.811838	0.842192	1.19437
YIT11952_00264	Bifunctional ligase/repressor BirA	122.218	103.249	151.989	393.834	82.576	1.14705	1.64457	4.45039	1.05926
YIT11952_00265	hypothetical protein	937.636	1125.57	2031.64	4369.81	1119.61	1.62994	2.86544	6.4365	1.87205
YIT11952_00266	Acetyl-/propionyl-coenzyme A carboxylase alpha chain	560.838	779.019	1440.81	1923.83	757.244	1.88602	3.39741	4.73752	2.11683
YIT11952_00267	putative propionyl-CoA carboxylase beta chain 5	658.854	689.313	1734.68	1857.29	580.16	1.42057	3.48184	3.89325	1.38053
YIT11952_00268	hypothetical protein	813.412	1023.28	1051.27	2650.78	702.494	1.70812	1.70916	4.50074	1.354
YIT11952_00269	hypothetical protein	42.6344	10.2507	7.21305	127.54	6.46369	0.326459	0.223737	4.13151	0.237688
YIT11952_00270	Holo-[acyl-carrier-protein] synthase	37.7237	11.2374	9.87931	60.1391	6.06235	0.40447	0.34633	2.20173	0.251949
YIT11952_00271	Amylosucrase	39.0769	48.2318	59.3205	107.281	323.392	1.6759	2.00754	3.79162	12.9747
YIT11952_00273	hypothetical protein	236.733	151.81	83.3899	97.8789	52.6096	0.870716	0.465837	0.571022	0.348413
YIT11952_00274	30S ribosomal protein S15	4058.53	1656.92	1583.46	1702.83	746.939	0.554327	0.51596	0.579458	0.288538
YIT11952_00275	Polyribonucleotide nucleotidyltransferase	984.807	818.106	815.135	565.512	344.018	1.12796	1.0946	0.79307	0.547667
YIT11952_00276	Protein LemA	237.748	369.813	382.013	371.59	547.265	2.11203	2.12491	2.15858	3.60884
YIT11952_00277	hypothetical protein	47.7043	91.9668	118.196	105.336	162.111	2.61763	3.2766	3.04959	5.32772
YIT11952_00278	Aldo-keto reductase IolS	352.488	335.905	267.211	201.296	240.626	1.29392	1.00251	0.7887	1.07025
YIT11952_00279	hypothetical protein	122.667	71.7222	45.9263	54.5928	32.4591	0.793888	0.495121	0.61465	0.414853
YIT11952_00280	hypothetical protein	124.629	95.1235	63.3925	74.9013	54.9827	1.03635	0.672665	0.830029	0.691664
YIT11952_00281	Bifunctional ribulose 5-phosphate reductase/CDP-ribitol pyrophosphorylase Bcs1	176.855	88.9578	70.5548	98.2837	139.506	0.682972	0.52758	0.767514	1.2367
YIT11952_00282	Pyrrolidone-carboxylate peptidase	142.25	106.482	79.577	79.1368	119.255	1.01638	0.739799	0.76833	1.31435
YIT11952_00283	hypothetical protein	874.707	734.771	429.039	487.3	742.354	1.14058	0.648653	0.769406	1.33056
YIT11952_00284	Aminopeptidase E	868.582	1020.31	625.064	650.156	1077.73	1.59498	0.951683	1.03378	1.9453
YIT11952_00285	Phospho-2-dehydro-3-deoxyheptonate aldolase%2C Phe-sensitive	162.9	198.313	137.349	69.5677	78.0544	1.65297	1.11502	0.589805	0.751214
YIT11952_00286	Phospho-2-dehydro-3-deoxyheptonate aldolase%2C Tyr-sensitive	164.406	124.198	85.6009	137.221	199.485	1.02572	0.688557	1.15272	1.90231
YIT11952_00287	5'-methylthioadenosine/S-adenosylhomocysteine nucleosidase	147.298	171.77	108.603	131.453	258.461	1.58338	0.975045	1.23252	2.75096
YIT11952_00288	Adaptive-response sensory-kinase SasA	100.729	72.114	57.6818	41.2472	83.5569	0.972078	0.757294	0.56554	1.30052
YIT11952_00289	Sensory transduction protein regX3	50.5246	46.499	40.8296	29.5263	72.9251	1.24961	1.06869	0.8071	2.26288
YIT11952_00290	Phosphate-binding protein PstS 2	720.427	79.9614	86.2015	392.106	63.4996	0.150704	0.158235	0.751683	0.138187
YIT11952_00291	Phosphate transport system permease protein PstC 2	355.327	187.071	146.007	246.025	227.093	0.714847	0.543407	0.956254	1.00199
YIT11952_00292	Phosphate transport system permease protein PstA 1	318.786	194.603	179.638	278.662	244.257	0.828868	0.745208	1.20725	1.20125
YIT11952_00293	Phosphate import ATP-binding protein PstB 1	423.937	321.234	260.727	352.542	360.143	1.02886	0.813323	1.1485	1.33187
YIT11952_00294	Manganese ABC transporter substrate-binding lipoprotein	199.105	42.31	62.6314	63.1034	33.0523	0.288532	0.415995	0.437715	0.260259
YIT11952_00295	Guanine/hypoxanthine permease PbuO	177.942	75.5892	117.669	88.6149	138.706	0.576786	0.874506	0.687779	1.22209
YIT11952_00296	50S ribosomal protein L10	10976.3	6912.64	8203.53	4620.87	2470.65	0.855109	0.988375	0.581417	0.35289
YIT11952_00297	50S ribosomal protein L7/L12	11518.5	7836.98	8722.76	6156.36	3041.02	0.923818	1.00146	0.738157	0.413913
YIT11952_00298	hypothetical protein	252.833	360.663	284.687	196.353	513.078	1.93688	1.48906	1.07257	3.18153
YIT11952_00299	hypothetical protein	211.687	411.574	380.619	238.113	644.414	2.6399	2.3778	1.55349	4.77263
YIT11952_00300	hypothetical protein	245.322	462.779	435.295	215.245	652.106	2.56137	2.34653	1.21176	4.16744
YIT11952_00301	hypothetical protein	47.321	29.2368	17.8584	19.6749	20.548	0.8389	0.499076	0.574222	0.680772
YIT11952_00302	hypothetical protein	260.606	213.584	91.5755	226.673	38.3759	1.1128	0.4647	1.20126	0.230866
YIT11952_00303	hypothetical protein	61.2696	60.7086	16.3648	19.2774	7.68148	1.34536	0.353218	0.434535	0.196556
YIT11952_00304	hypothetical protein	165.703	97.456	61.1154	31.8199	28.3788	0.798568	0.487751	0.265209	0.268503
YIT11952_00305	hypothetical protein	412.844	301.073	189.763	129.849	172.257	0.990194	0.607862	0.434384	0.654152
YIT11952_00306	10 kDa chaperonin	2475.62	2801.21	1654.71	436.617	486.755	1.53637	0.883926	0.243578	0.308257
YIT11952_00310	50S ribosomal protein L33 2	8244.75	2594.74	1758.84	1526.93	1319.63	0.427317	0.282116	0.255778	0.250935
YIT11952_00311	UDP-N-acetylenolpyruvoylglucosamine reductase	212.977	104.783	95.4566	122.055	136.26	0.668027	0.592724	0.791491	1.00305
YIT11952_00312	putative amino acid permease YhdG	148.978	88.6652	99.1709	126.356	153.572	0.808102	0.880322	1.17137	1.61613
YIT11952_00313	Ferredoxin	442.936	359.576	384.486	334.105	513.098	1.10226	1.14794	1.04175	1.81613
YIT11952_00314	LL-diaminopimelate aminotransferase	74.1009	96.56	86.2027	129.423	107.84	1.76933	1.53842	2.41217	2.28162
YIT11952_00315	Glutathione-binding protein GsiB	105.026	16657.2	16475.9	25086.5	15834.6	215.348	207.459	329.887	236.373
YIT11952_00316	Dipeptide transport system permease protein DppB	81.4071	10232.7	9633.07	9860.4	10080	170.672	156.488	167.284	194.127
YIT11952_00317	Dipeptide transport system permease protein DppC	69.7927	10644	9656.11	9668.25	11643.8	207.076	182.966	191.319	261.56
YIT11952_00318	Oligopeptide transport ATP-binding protein OppD	75.3693	10294.1	9242.99	10186.9	12187.1	185.452	162.18	186.667	253.508
YIT11952_00319	Oligopeptide transport ATP-binding protein OppF	71.8608	9285.6	8647.55	8887.5	11576.3	175.45	159.14	170.808	252.561
YIT11952_00320	Beta-xylosidase	69.1759	6687.45	5724.85	6038.16	7819.62	131.262	109.443	120.551	177.222
YIT11952_00321	hypothetical protein	60.0057	3042.27	2785.96	2969.34	3901.23	68.8398	61.3989	68.3422	101.929
YIT11952_00322	Reducing end xylose-releasing exo-oligoxylanase	63.3588	2465.27	2286.15	2294.76	3301.6	52.8313	47.7173	50.021	81.6965
YIT11952_00323	hypothetical protein	138.459	3247.32	3083.02	3123.07	4574.86	31.8447	29.4464	31.1516	51.8015
YIT11952_00324	Para-nitrobenzyl esterase	107.121	2734.1	2433.23	2180.54	3580.66	34.6557	30.039	28.1132	52.4053
YIT11952_00326	DNA polymerase IV	566.975	117.784	151.607	139.398	206.221	0.282069	0.353616	0.339557	0.570238
YIT11952_00327	hypothetical protein	349.385	88.5063	113.672	146.2	277.048	0.343958	0.430257	0.577915	1.24319
YIT11952_00328	Glycerate dehydrogenase	322.696	118.338	112.461	133.266	241.115	0.497926	0.46088	0.570357	1.17143
YIT11952_00329	IMPACT family member YigZ	196.03	69.5981	50.7547	41.7822	52.0484	0.482069	0.342399	0.294368	0.416267
YIT11952_00330	hypothetical protein	128.571	61.3581	37.8719	32.1708	41.5484	0.647982	0.38954	0.345573	0.506637
YIT11952_00331	4-alpha-glucanotransferase	157.084	290.025	254.216	415.213	617.441	2.5069	2.14017	3.65056	6.16238
YIT11952_00332	50S ribosomal protein L13	14901.4	6978.67	8716.95	8007.3	3458.98	0.635887	0.773599	0.742131	0.363922
YIT11952_00333	hypothetical protein	9914.91	5218.08	6541.23	5933.38	2530.26	0.714589	0.872467	0.826484	0.400096
YIT11952_00334	Glycogen operon protein GlgX	78.4115	95.5648	58.4705	82.6297	160.977	1.65483	0.986133	1.45539	3.21863
YIT11952_00335	putative zinc-type alcohol dehydrogenase-like protein YdjJ	54.1484	1016.77	379.698	608.016	1680.78	25.4959	9.27323	15.5078	48.6644
YIT11952_00336	Alpha-ketoglutarate permease	34.5047	708.73	250.506	289.257	905.404	27.8893	9.60103	11.5778	41.1387
YIT11952_00337	hypothetical protein	58.3326	840.558	331.782	518.937	1125.64	19.5655	7.52177	12.2864	30.2534
YIT11952_00338	N-acetylmannosamine kinase	130.526	36.1803	33.6439	28.0076	40.1852	0.376366	0.34087	0.296348	0.482677
YIT11952_00339	Alpha-ketoglutarate permease	20.74	1.62584	1.94205	1.66412	0.835339	0.106439	0.123831	0.110815	0.0631451
YIT11952_00340	D-xylulose reductase	33.4566	14.7544	9.28018	8.25929	13.747	0.598789	0.366821	0.340944	0.644188
YIT11952_00341	HTH-type transcriptional activator RhaR	53.7473	30.1884	21.2978	12.2597	26.7192	0.762637	0.52403	0.315024	0.779388
YIT11952_00342	Aldehyde-alcohol dehydrogenase	321.731	1876.94	761.942	2381.79	3273.52	7.92121	3.1319	10.2243	15.9518
YIT11952_00343	30S ribosomal protein S10	14945.7	4902.39	4634.46	4437.84	2574.21	0.445376	0.410074	0.410089	0.270032
YIT11952_00344	50S ribosomal protein L3	9632.39	3657.53	3595.19	3162.72	1869.73	0.515571	0.49359	0.45347	0.304321
YIT11952_00345	50S ribosomal protein L4	8863.8	3731.74	3990.2	3777.59	2071.34	0.571644	0.595324	0.588594	0.366369
YIT11952_00346	50S ribosomal protein L23	8890.3	4042.63	4601.65	4388.1	2285.61	0.617422	0.684503	0.681681	0.403063
YIT11952_00347	50S ribosomal protein L2	8107.21	4113.82	4771.62	4521.23	2226.44	0.688983	0.778346	0.770205	0.430553
YIT11952_00348	30S ribosomal protein S19	13159.5	6495.63	8384.1	7663.69	3686.89	0.670216	0.842547	0.8043	0.439244
YIT11952_00349	50S ribosomal protein L22	10633.2	4929.68	5996.02	5601.64	2757.22	0.629492	0.745725	0.727568	0.406532
YIT11952_00350	30S ribosomal protein S3	7720.83	3857.93	5124.11	4416.6	2077.73	0.678461	0.877673	0.790033	0.421903
YIT11952_00351	50S ribosomal protein L16	10065	5129.04	7114.07	6315.56	2833.1	0.691925	0.934726	0.866605	0.441302
YIT11952_00352	50S ribosomal protein L29	10262.6	5365.44	7460.24	6328.3	3162.16	0.709879	0.961337	0.851633	0.483075
YIT11952_00353	30S ribosomal protein S17	10179.5	6500.93	8118.92	6853.72	5064.66	0.867131	1.05475	0.92987	0.78003
YIT11952_00354	50S ribosomal protein L14	10008.4	6259.45	8033.73	6170.17	3892.58	0.849197	1.06153	0.851443	0.609763
YIT11952_00355	50S ribosomal protein L24	9835.79	6159.54	7793.26	5876.06	3721.99	0.850303	1.04782	0.825083	0.59327
YIT11952_00356	50S ribosomal protein L5	10994	7090.93	9594.26	7457.8	4596.07	0.875754	1.15408	0.936863	0.655417
YIT11952_00357	30S ribosomal protein S14 type Z	11367.4	7902.11	10015.2	7985.64	5014.55	0.94388	1.16514	0.970221	0.691605
YIT11952_00358	30S ribosomal protein S8	11777.8	7630.23	10412.5	7822.17	4705.78	0.879646	1.16915	0.917243	0.626403
YIT11952_00359	50S ribosomal protein L6	10235	6821.26	9223.46	6810.18	4127.79	0.90492	1.19175	0.918949	0.63229
YIT11952_00360	50S ribosomal protein L18	10906.7	7782.25	10105.1	7455.27	4594.24	0.968826	1.22525	0.944041	0.660399
YIT11952_00361	hypothetical protein	8674.5	6115.04	8082.06	5563.24	3393.68	0.957172	1.23213	0.885737	0.613356
YIT11952_00362	50S ribosomal protein L30	13134.7	9422.77	12489.3	9197.17	5369.73	0.974078	1.25747	0.967066	0.640944
YIT11952_00363	50S ribosomal protein L15	7117.77	5539.78	6968.85	5336.12	3041.7	1.05678	1.29478	1.03539	0.669976
YIT11952_00364	Protein translocase subunit SecY	1022.35	1304.44	1229.36	906.849	1648.99	1.73245	1.59022	1.22506	2.52876
YIT11952_00365	Adenylate kinase	986.265	1472.3	1200.86	922.522	1408.2	2.02693	1.61019	1.29183	2.2385
YIT11952_00366	Translation initiation factor IF-1	16327.6	7320.6	8031.65	5825.62	4899.68	0.608779	0.650522	0.492768	0.470471
YIT11952_00367	50S ribosomal protein L36	16575.7	7692.71	7886.26	6081.27	5239.78	0.630147	0.629184	0.506691	0.495596
YIT11952_00368	30S ribosomal protein S13	9631.59	5290.78	5834.11	4670.48	3750.12	0.745859	0.801042	0.669707	0.610427
YIT11952_00369	30S ribosomal protein S11	6613.13	4393.25	5289.87	4102.57	3175.15	0.902015	1.05783	0.856782	0.752739
YIT11952_00370	DNA-directed RNA polymerase subunit alpha	6456.22	4250.52	5068.25	4331.05	2862.6	0.89392	1.03815	0.926481	0.695135
YIT11952_00371	50S ribosomal protein L17	6365.39	4112.85	4937.89	4474.63	2600.73	0.877308	1.02588	0.970853	0.640555
YIT11952_00372	tRNA pseudouridine synthase A	176.927	82.8589	60.9681	46.9484	26.4745	0.635887	0.455709	0.366479	0.234596
YIT11952_00374	hypothetical protein	105.958	58.4345	36.7252	24.1163	22.7838	0.748807	0.458363	0.314339	0.337115
YIT11952_00375	Transcription termination/antitermination protein NusA	1030.88	698.07	467.428	436.479	478.555	0.919447	0.599633	0.584759	0.727799
YIT11952_00376	Elongation factor 4	1101.15	1041.16	988.029	642.435	737.954	1.28382	1.1866	0.80576	1.05068
YIT11952_00377	Ribosome-binding factor A	321.372	327.49	275.002	259.482	238.457	1.38365	1.13164	1.11512	1.1633
YIT11952_00378	tRNA pseudouridine synthase B	312.52	313.815	276.818	161.169	230.154	1.36342	1.17137	0.712236	1.15459
YIT11952_00379	Riboflavin biosynthesis protein RibF	326.176	291.33	296.379	124.345	177.432	1.21274	1.20164	0.5265	0.852839
YIT11952_00380	DNA repair protein RadA	130.391	51.6968	36.6108	33.4847	43.1414	0.538332	0.371312	0.354666	0.518719
YIT11952_00381	hypothetical protein	311.281	357.874	211.239	337.596	356.082	1.56103	0.89743	1.49784	1.79343
YIT11952_00382	hypothetical protein	1788.69	1924.37	1560.82	946.945	1090.96	1.46079	1.15398	0.731159	0.95623
YIT11952_00383	Ribose-5-phosphate isomerase A	689.069	487.347	468.776	413.248	650.206	0.960306	0.899665	0.828265	1.47936
YIT11952_00384	Ribonuclease H	129.364	83.4623	41.8718	72.2474	65.6096	0.876017	0.428044	0.771314	0.795136
YIT11952_00385	hypothetical protein	37.9431	41.8419	28.2795	55.8422	86.7736	1.49732	0.985636	2.0326	3.58543
YIT11952_00386	hypothetical protein	44.629	47.7235	45.8078	105.607	114.444	1.45194	1.35738	3.26812	4.02034
YIT11952_00387	Phosphoglucomutase	463.567	1504.3	1245.01	1662.4	3998.95	4.40611	3.55173	4.95271	13.5245
YIT11952_00388	PTS system beta-glucoside-specific EIIBCA component	1738.7	244.296	221.731	2618.82	230.651	0.190777	0.168647	2.08019	0.207978
YIT11952_00389	Cryptic beta-glucoside bgl operon antiterminator	604.962	234.002	167.936	783.781	167.351	0.525203	0.367107	1.78932	0.433699
YIT11952_00390	lipid kinase YegS	281.995	313.837	170.353	236.14	522.721	1.51112	0.798888	1.15651	2.90613
YIT11952_00391	Serine--tRNA ligase	423.529	605.437	519.087	361.338	369.307	1.94097	1.62082	1.17829	1.36707
YIT11952_00393	hypothetical protein	40.7645	10.9324	7.9483	8.89916	4.29959	0.364141	0.257852	0.301501	0.16536
YIT11952_00394	Ribokinase	34.9562	9.4946	10.822	11.441	8.33119	0.368796	0.409411	0.452024	0.373653
YIT11952_00395	hypothetical protein	94.9235	27.7081	16.2939	12.2584	12.2285	0.39634	0.227002	0.178354	0.201969
YIT11952_00396	hypothetical protein	79.8959	30.4432	21.0863	10.2174	20.0766	0.517368	0.349023	0.176619	0.39396
YIT11952_00397	Stress response kinase A	14.8739	3.63878	2.66925	0.845047	0.618607	0.332173	0.237325	0.0784651	0.0652042
YIT11952_00398	putative amino acid permease YhdG	28.137	3.38253	3.17355	2.83269	3.02159	0.163229	0.149158	0.139041	0.168362
YIT11952_00399	Diaminobutyrate--2-oxoglutarate aminotransferase	24.2829	8.56513	5.12752	2.87316	6.60101	0.478924	0.279244	0.16341	0.426183
YIT11952_00400	HTH-type transcriptional repressor YvoA	23.883	21.8118	10.7013	13.8704	14.2152	1.24004	0.592554	0.802087	0.933145
YIT11952_00401	Oxygen regulatory protein NreC	39.6064	31.7003	16.7884	31.6173	35.8749	1.08676	0.560562	1.10251	1.42008
YIT11952_00402	hypothetical protein	35.6421	24.8024	15.1659	42.6392	56.3501	0.944855	0.562708	1.65222	2.47867
YIT11952_00403	hypothetical protein	266.68	89.5872	60.5413	248.97	316.828	0.456131	0.30022	1.28937	1.8626
YIT11952_00404	hypothetical protein	212.489	115.219	81.9774	312.157	383.024	0.736242	0.510195	2.02889	2.82603
YIT11952_00405	hypothetical protein	57.87	113.914	149.084	57.7292	159.089	2.67275	3.40688	1.37773	4.30995
YIT11952_00406	hypothetical protein	48.7109	118.309	134.195	66.8763	201.075	3.29781	3.64325	1.89613	6.4717
YIT11952_00407	Putative transporter AraJ	70.2102	11.385	13.7744	10.9195	5.01915	0.220174	0.259448	0.214794	0.112077
YIT11952_00409	Lysine--tRNA ligase 1	368.902	367.567	298.777	293.953	319.159	1.35288	1.07106	1.1005	1.35638
YIT11952_00410	HTH-type transcriptional regulator DegA	61.4395	33.0765	19.434	46.4015	37.8587	0.730982	0.418305	1.04305	0.966063
YIT11952_00411	Isoprimeverose transporter	111.348	25.2742	27.9887	29.0335	30.488	0.308197	0.332412	0.360111	0.429271
YIT11952_00412	hypothetical protein	59.2923	15.3115	15.5067	17.325	19.0239	0.350634	0.34586	0.40355	0.503023
YIT11952_00413	1%2C4-dihydroxy-2-naphthoate octaprenyltransferase	52.7701	17.7639	11.5221	10.709	7.68647	0.457071	0.288751	0.280275	0.228363
YIT11952_00414	2%2C3-bisphosphoglycerate-dependent phosphoglycerate mutase	1615.95	2401.48	2174.71	2482.26	3504.33	2.01784	1.77972	2.12148	3.39988
YIT11952_00415	Oleate hydratase	128.506	199.689	85.1096	60.3042	58.7505	2.10991	0.875857	0.648105	0.716761
YIT11952_00416	Phosphate-specific transport system accessory protein PhoU	630.423	421.289	385.049	513.435	753.978	0.907367	0.807723	1.1248	1.87505
YIT11952_00417	Signal-transduction histidine kinase senX3	109.745	254.269	224.923	135.128	485.191	3.14588	2.71035	1.70052	6.93128
YIT11952_00418	hypothetical protein	247.166	297.567	204.502	172.728	174.076	1.63467	1.09417	0.965149	1.10417
YIT11952_00419	Phosphoserine aminotransferase	136.513	168.071	121.692	162.058	107.465	1.67168	1.17887	1.63952	1.23418
YIT11952_00420	hypothetical protein	693.343	570.309	398.604	292.394	134.334	1.11685	0.760277	0.582428	0.303756
YIT11952_00421	hypothetical protein	1452.41	2157.99	1057.03	655.758	1419.38	2.01741	0.962445	0.623556	1.53213
YIT11952_00422	Universal stress protein/MSMEI_3859	443.575	706.334	989.402	488.812	889.26	2.16211	2.94974	1.52193	3.14303
YIT11952_00423	putative protein	330.769	922.786	716.24	438.313	615.799	3.78801	2.8636	1.83012	2.91877
YIT11952_00424	Thymidylate synthase	274.157	269.587	237.366	493.541	410.302	1.33516	1.14498	2.48625	2.34634
YIT11952_00425	Dihydrofolate reductase type 3	488.777	486.883	361.602	628.956	485.456	1.35254	0.978359	1.77718	1.55713
YIT11952_00426	putative low molecular weight protein-tyrosine-phosphatase	455.579	461.478	363.433	733.304	543.06	1.37538	1.05497	2.22301	1.86883
YIT11952_00428	UDP-glucose 4-epimerase	1528.49	1389.18	1383.8	1108.7	3324.57	1.23404	1.19726	1.00178	3.41003
YIT11952_00429	tRNA (guanine-N(7)-)-methyltransferase	60.6239	32.2974	19.2665	13.2031	14.458	0.723367	0.420279	0.300783	0.373897
YIT11952_00433	hypothetical protein	238.95	44.6069	39.8421	36.4532	19.1029	0.253472	0.220503	0.210693	0.125337
YIT11952_00434	hypothetical protein	112.53	15.3969	15.1055	7.8047	8.17447	0.18578	0.177519	0.0957873	0.113888
YIT11952_00435	hypothetical protein	99.1602	14.9071	13.467	7.4184	8.10963	0.204122	0.179602	0.103322	0.128218
YIT11952_00436	hypothetical protein	75.8518	11.5779	14.412	6.65592	8.80553	0.207253	0.251268	0.121189	0.182002
YIT11952_00437	Glycosyltransferase Gtf1	45.9948	7.49786	9.12381	2.7292	3.41177	0.221342	0.262329	0.0819498	0.116294
YIT11952_00438	hypothetical protein	42.9718	5.9351	6.18906	4.68632	3.25904	0.187534	0.190467	0.150615	0.118903
YIT11952_00439	hypothetical protein	58.1125	12.2516	12.7093	7.81214	5.69446	0.286257	0.289221	0.185661	0.153628
YIT11952_00440	hypothetical protein	32.9813	7.5025	8.24473	2.01121	3.05164	0.308868	0.330588	0.0842192	0.145062
YIT11952_00441	hypothetical protein	32.5254	10.2121	14.9912	8.80484	10.5842	0.42631	0.609526	0.37387	0.510177
YIT11952_00442	hypothetical protein	67.4216	60.9983	72.5462	42.3271	56.1284	1.22844	1.42297	0.867043	1.30518
YIT11952_00443	Lactaldehyde reductase	719.233	3706.89	10703.2	5362.97	2117.33	6.99801	19.6799	10.2981	4.61536
YIT11952_00444	hypothetical protein	127.963	216.094	158.749	104.968	130.068	2.29294	1.64061	1.13291	1.59357
YIT11952_00445	hypothetical protein	277.095	406.947	282.476	241.992	383.052	1.99409	1.34813	1.20613	2.16729
YIT11952_00446	hypothetical protein	203.951	328.413	195.868	190.03	221.709	2.1864	1.27004	1.28682	1.70429
YIT11952_00447	hypothetical protein	167.301	256.749	145.686	113.078	128.932	2.08374	1.15159	0.933472	1.20822
YIT11952_00448	tRNA(Ile)-lysidine synthase	132.829	162.668	115.233	85.2698	91.3623	1.66282	1.14726	0.886593	1.07835
YIT11952_00449	Hypoxanthine-guanine phosphoribosyltransferase	530.119	1534.69	1231.45	207.966	857.702	3.93081	3.07202	0.541801	2.53659
YIT11952_00450	ATP-dependent zinc metalloprotease FtsH	706.722	2053.7	1790.82	325.423	738.831	3.9457	3.35105	0.635947	1.63901
YIT11952_00451	GTP cyclohydrolase 1	313.864	899.035	662.125	197.344	315.608	3.88928	2.78982	0.868367	1.57649
YIT11952_00452	Dihydropteroate synthase	195.074	457.704	365.827	80.6544	146.374	3.18581	2.48002	0.571019	1.17639
YIT11952_00453	hypothetical protein	140.43	306.259	261.646	54.0414	79.2077	2.96117	2.46395	0.53148	0.884287
YIT11952_00454	hypothetical protein	167.416	272.849	243.053	62.3038	64.0924	2.21289	1.91991	0.513971	0.6002
YIT11952_00455	Acyl-CoA thioesterase 2	281.305	221.552	172.405	126.843	113.433	1.06938	0.810498	0.622747	0.632191
YIT11952_00456	Energy-dependent translational throttle protein EttA	784.708	712.813	679.291	238.809	475.661	1.2334	1.14479	0.420304	0.950334
YIT11952_00457	hypothetical protein	21.238	31.5499	9.45953	12.1892	12.3806	2.01706	0.589027	0.792651	0.913933
YIT11952_00458	Peptide deformylase	41.3428	24.2158	13.4215	18.7666	12.1308	0.795306	0.429317	0.626912	0.460019
YIT11952_00459	Riboflavin biosynthesis protein RibD	27.2646	33.6223	28.2591	25.1401	52.7078	1.67442	1.37069	1.27348	3.03084
YIT11952_00460	hypothetical protein	93.8001	5402.28	4062.44	5080.38	8625.93	78.2004	57.2746	74.8022	144.175
YIT11952_00461	hypothetical protein	47.7088	3358.39	1889	3185.05	4591.72	95.5799	52.3616	92.2017	150.891
YIT11952_00462	Inner membrane ABC transporter permease protein YcjP	66.8756	4292.95	2314.03	4217.98	6179.32	87.1612	45.7594	87.1079	144.864
YIT11952_00463	hypothetical protein	154.69	3114.09	1934.75	3156.32	4396	27.334	16.5403	28.1799	44.5536
YIT11952_00464	Beta-xylosidase	186.773	3254.15	2514.2	3520.54	4895.71	23.657	17.8018	26.0326	41.095
YIT11952_00465	hypothetical protein	98.4085	1357.22	1307.02	1548	2051.04	18.7263	17.5641	21.7249	32.6759
YIT11952_00466	Reducing end xylose-releasing exo-oligoxylanase	35.1626	793.658	769.154	1035.14	1428.23	30.6469	28.9275	40.6572	63.6802
YIT11952_00467	hypothetical protein	111.846	6713.23	6040.2	9110.51	17064.6	81.4975	71.4181	112.497	239.2
YIT11952_00468	ISNCY family transposase ISBli16	98.944	1208.62	1211.99	674.176	1447.93	16.5858	16.199	9.41033	22.9427
YIT11952_00469	hypothetical protein	136.165	222.001	213.193	137.038	365.473	2.21373	2.07055	1.38995	4.20802
YIT11952_00470	hypothetical protein	163.564	516.685	402.783	326.529	571.88	4.28916	3.25657	2.75712	5.48154
YIT11952_00471	Non-specific ribonucleoside hydrolase RihC	186.637	1792.16	1412.52	1714.57	2720.57	13.0381	10.0086	12.6876	22.8534
YIT11952_00472	Xylulose kinase	278.919	2332.04	1847.66	1978.74	3465.49	11.3525	8.76039	9.79785	19.4793
YIT11952_00473	N-acetylmannosamine kinase	166.923	528.922	679.041	881.687	2309.83	4.3024	5.37972	7.29493	21.6946
YIT11952_00474	Putative HMP/thiamine permease protein YkoE	286.005	296.395	362.118	166.585	196.305	1.40712	1.67438	0.804423	1.07608
YIT11952_00475	hypothetical protein	1022.02	471.953	479.828	243.159	202.017	0.627012	0.620879	0.328589	0.309896
YIT11952_00476	hypothetical protein	438.905	131.391	156.566	80.0844	46.5668	0.406472	0.471741	0.251999	0.166338
YIT11952_00477	hypothetical protein	247.36	132.178	139.885	90.993	106.398	0.725547	0.747862	0.508043	0.674358
YIT11952_00478	L-methionine gamma-lyase	211.791	453.296	397.622	230.206	336.901	2.90609	2.4828	1.50117	2.49392
YIT11952_00479	Xylose isomerase	190.616	42776.8	41950.1	49096.7	34821.8	304.708	291.04	355.725	286.404
YIT11952_00480	hypothetical protein	60.6506	1573.73	1400.51	3318.5	796.363	35.2314	30.5372	75.5662	20.5855
YIT11952_00481	HTH-type transcriptional repressor CytR	165.183	618.572	436.351	943.527	528.295	5.08463	3.49341	7.88879	5.01416
YIT11952_00482	Multiple sugar-binding protein	106.239	2553.77	2542.16	5625.36	7624.22	32.6387	31.6445	73.1289	112.512
YIT11952_00483	hypothetical protein	35.1611	1048.06	1055.18	2395.39	2763.96	40.4724	39.6866	94.0882	123.241
YIT11952_00484	Trehalose transport system permease protein SugB	43.7168	1336.74	1181.95	2955.74	3247.57	41.5176	35.7543	93.3767	116.465
YIT11952_00485	Beta-xylosidase	94.5182	913.531	788.203	2303	2146.31	13.1233	11.0281	33.6512	35.6012
YIT11952_00486	hypothetical protein	63.0422	539.275	423.761	1137.79	1069.55	11.6149	8.88932	24.926	26.5985
YIT11952_00487	Putative acetyltransferase	650.831	767.055	791.912	633.771	695.76	1.60027	1.60912	1.34488	1.67601
YIT11952_00488	Xylulose kinase	139.471	2347.59	2845.87	2814.5	3306.8	22.8546	26.9842	27.8701	37.1715
YIT11952_00489	N-acetylmannosamine kinase	117.33	204.394	219.491	250.049	204.32	2.36535	2.47393	2.94333	2.73017
YIT11952_00491	50S ribosomal protein L31	8856.65	6907.97	6807.92	5110.17	4027.42	1.05905	1.01654	0.796871	0.712926
YIT11952_00492	Peptide chain release factor 1	202.976	141.251	106.635	76.4592	122.285	0.944889	0.694757	0.520244	0.944527
YIT11952_00493	Release factor glutamine methyltransferase	120.253	91.5484	68.386	26.9359	57.5051	1.03368	0.752054	0.309354	0.749715
YIT11952_00494	hypothetical protein	131.595	37.6326	52.8716	24.5731	13.5052	0.388294	0.531328	0.257895	0.160897
YIT11952_00495	High-affinity branched-chain amino acid transport system permease protein LivH	138.223	44.5132	68.271	30.9167	18.4393	0.437265	0.653184	0.308912	0.209147
YIT11952_00496	hypothetical protein	133.153	39.2233	74.0211	31.2914	15.506	0.39997	0.73516	0.32456	0.182572
YIT11952_00497	Lipopolysaccharide export system ATP-binding protein LptB	197.647	72.6494	116.207	53.7669	21.7619	0.499087	0.777537	0.375704	0.17262
YIT11952_00498	High-affinity branched-chain amino acid transport ATP-binding protein LivF	176.415	71.2117	97.4597	46.643	23.118	0.548088	0.73058	0.365151	0.205448
YIT11952_00499	Threonylcarbamoyl-AMP synthase	331.753	332.281	254.846	267.1	255.018	1.35996	1.01588	1.11194	1.20515
YIT11952_00500	Decaprenyl-phosphate N-acetylglucosaminephosphotransferase	166.355	207.03	167.524	122.258	137.984	1.68978	1.33173	1.01499	1.3004
YIT11952_00501	Inosine-5'-monophosphate dehydrogenase	720.535	1285.23	885.849	620.551	1338.25	2.42193	1.62586	1.18944	2.91184
YIT11952_00502	Oligoribonuclease	365.834	330.131	237.133	485.425	643.599	1.22528	0.857208	1.83256	2.75815
YIT11952_00503	5-amino-6-(5-phospho-D-ribitylamino)uracil phosphatase YbjI	212.981	234.553	144.47	174.532	340.322	1.49532	0.897048	1.13176	2.50516
YIT11952_00504	ATP-dependent RecD-like DNA helicase	97.6781	108.43	69.9226	60.5722	161.7	1.50726	0.94667	0.85644	2.59537
YIT11952_00505	Proline--tRNA ligase	351.046	330.879	250.902	201.696	255.268	1.27979	0.945189	0.793514	1.14004
YIT11952_00506	Single-stranded DNA-binding protein	35.7451	33.0844	29.3716	52.2465	150.518	1.25673	1.08665	2.01866	6.60176
YIT11952_00507	Neutral endopeptidase	110.302	133.009	121.353	88.3889	139.57	1.63732	1.45494	1.10671	1.98379
YIT11952_00508	Methionine aminopeptidase 1	202.074	284.203	312.923	180.042	289.814	1.90964	2.04788	1.23051	2.24851
YIT11952_00509	Citrate synthase 1	236.838	340.585	345.291	263.884	161.302	1.95258	1.92802	1.5388	1.06777
YIT11952_00510	2%2C3%2C4%2C5-tetrahydropyridine-2%2C6-dicarboxylate N-succinyltransferase	289.636	275.207	268.551	206.454	138.93	1.29016	1.22618	0.984446	0.752022
YIT11952_00511	Ribosomal RNA large subunit methyltransferase H	182.634	247.869	185.861	111.245	92.4779	1.84279	1.34581	0.841241	0.793858
YIT11952_00512	Peptide chain release factor 2	585.965	461.222	404.337	228.729	651.047	1.06874	0.912535	0.539101	1.74191
YIT11952_00513	Vitamin B12 import ATP-binding protein BtuD	398.588	335.765	323.067	183.28	491.757	1.14379	1.07188	0.635056	1.93425
YIT11952_00514	Cell division protein FtsX	256.248	258.519	232.363	135.496	340.298	1.36983	1.19918	0.730275	2.08203
YIT11952_00515	hypothetical protein	344.844	450.977	344.421	324.27	639.728	1.77569	1.32083	1.29869	2.90844
YIT11952_00516	SsrA-binding protein	366.917	183.156	146.224	142.356	146.86	0.677777	0.527024	0.535833	0.627514
YIT11952_00517	hypothetical protein	306.017	123.811	101.074	61.5774	49.0606	0.549348	0.43679	0.277906	0.251348
YIT11952_00518	hypothetical protein	105.999	35.9597	33.9137	23.1235	17.7147	0.460627	0.42311	0.301283	0.26201
YIT11952_00519	hypothetical protein	253.743	93.7925	158.255	492.098	517.342	0.501889	0.824787	2.67842	3.19646
YIT11952_00520	hypothetical protein	164.404	78.6276	142.157	355.181	416.773	0.649378	1.1435	2.98373	3.97443
YIT11952_00521	Glutamine transport ATP-binding protein GlnQ	152.959	81.1722	139.746	339.249	395.517	0.720557	1.20821	3.06314	4.05394
YIT11952_00522	Glutamine--fructose-6-phosphate aminotransferase [isomerizing]	368.335	484.825	387.908	245.823	594.49	1.78722	1.39272	0.921726	2.5304
YIT11952_00523	Ribosomal large subunit pseudouridine synthase A	133.239	126.342	69.2535	38.0608	96.7836	1.28751	0.687366	0.394518	1.13882
YIT11952_00524	Serine/threonine transporter SstT	88.4603	35.2818	44.2192	41.9974	11.1702	0.541548	0.66106	0.655685	0.19797
YIT11952_00525	Catabolite control protein A	102.085	61.973	44.6927	91.7316	90.4403	0.82428	0.578966	1.24102	1.38895
YIT11952_00526	Lactose transport system permease protein LacF	140.011	8.38093	5.9359	9.56947	8.97619	0.0812764	0.0560664	0.0943946	0.100512
YIT11952_00527	L-arabinose transport system permease protein AraQ	71.8173	4.18244	4.47199	8.62797	6.0111	0.0790743	0.0823475	0.165921	0.131224
YIT11952_00528	Beta-galactosidase III	128.532	22.9243	22.1444	32.0628	48.7134	0.24217	0.227841	0.344519	0.59419
YIT11952_00529	Intracellular exo-alpha-(1->5)-L-arabinofuranosidase	192.814	21.4548	18.515	16.9212	23.6981	0.151085	0.126989	0.121204	0.192691
YIT11952_00530	hypothetical protein	148.962	15.013	11.606	22.0878	28.4707	0.136844	0.103035	0.204785	0.299646
YIT11952_00531	hypothetical protein	137.317	241.573	161.018	92.4474	165.233	2.38868	1.5507	0.929804	1.88651
YIT11952_00532	Alkaline phosphatase synthesis transcriptional regulatory protein SphR	112.517	75.1565	41.5138	28.3473	36.1709	0.906953	0.487926	0.34795	0.504
YIT11952_00533	Alkaline phosphatase synthesis sensor protein PhoR	57.7793	34.329	19.7651	8.12801	24.9071	0.806721	0.452381	0.194282	0.675829
YIT11952_00534	hypothetical protein	67.3761	49.9422	37.3189	2.51401	80.4498	1.00646	0.73249	0.0515327	1.872
YIT11952_00535	Type III pantothenate kinase	67.246	111.797	48.2024	50.4759	59.808	2.25735	0.947939	1.03667	1.39437
YIT11952_00536	Coenzyme A biosynthesis bifunctional protein CoaBC	84.4568	72.3972	35.393	55.2143	45.3037	1.16392	0.554193	0.902897	0.84098
YIT11952_00537	HTH-type transcriptional regulator SgrR	193.407	64.0939	15.9535	24.5025	8.48164	0.449966	0.109084	0.174969	0.0687535
YIT11952_00538	Dipeptide transport system permease protein DppB	62.4325	52.4618	38.1853	14.7612	37.0097	1.14095	0.808842	0.326536	0.929376
YIT11952_00539	Glutathione transport system permease protein GsiD	51.352	54.5106	35.6423	12.2835	30.7885	1.44131	0.917882	0.330358	0.939978
YIT11952_00540	Oligopeptide transport ATP-binding protein OppD	59.0391	63.2898	47.6587	17.0799	36.0766	1.45555	1.06753	0.399547	0.958016
YIT11952_00541	Oligopeptide transport ATP-binding protein OppF	54.0386	54.6657	39.5577	22.6261	48.4155	1.37355	0.968067	0.578265	1.40465
YIT11952_00542	Putative cystathionine beta-synthase	212.764	14.5119	15.2109	110.706	28.3098	0.0926109	0.0945443	0.718613	0.208606
YIT11952_00543	Cystathionine gamma-synthase	187.173	17.8429	18.0977	113.322	47.3074	0.129437	0.127867	0.836165	0.396253
YIT11952_00544	Vitamin B12 import ATP-binding protein BtuD	183.237	289.833	141.627	141.13	114.402	2.14768	1.02214	1.06372	0.978829
YIT11952_00545	ATP-dependent DNA helicase RecQ	77.7017	92.3684	49.517	31.7641	33.7559	1.61409	0.842756	0.564582	0.681092
YIT11952_00546	S-ribosylhomocysteine lyase	146.176	100.942	105.88	64.247	109.603	0.937629	0.957892	0.607011	1.17553
YIT11952_00547	hypothetical protein	296.279	108.218	146.307	72.1901	108.324	0.495945	0.653045	0.33651	0.573205
YIT11952_00548	putative amino acid permease YhdG	182.714	87.411	73.5195	47.217	26.0743	0.649575	0.53212	0.356901	0.223732
YIT11952_00549	Alanine racemase	203.697	291.692	211.719	155.793	415.251	1.94435	1.37453	1.05629	3.19604
YIT11952_00550	DNA primase	126.468	137.766	113.85	82.4018	185.254	1.47909	1.1905	0.899865	2.29653
YIT11952_00551	Inner membrane protein YbiR	169.63	180.092	220.356	56.8495	91.7773	1.44154	1.71791	0.462856	0.848241
YIT11952_00552	hypothetical protein	198.605	198.511	307.879	79.7926	127.705	1.35716	2.05007	0.554874	1.0081
YIT11952_00553	hypothetical protein	181.497	136.156	127.455	59.2698	50.8607	1.0186	0.928677	0.451008	0.439339
YIT11952_00555	Tetracycline resistance protein TetO	246.191	95.4891	77.5641	84.938	63.7546	0.526643	0.416646	0.476487	0.406
YIT11952_00559	hypothetical protein	42.3126	22.3652	14.4261	19.131	10.1264	0.71769	0.450876	0.624439	0.375209
YIT11952_00560	L-cystine transport system permease protein YecS	144.425	162.424	251.172	38.112	28.8406	1.52701	2.29989	0.364452	0.313075
YIT11952_00561	putative glutamine ABC transporter permease protein GlnP	86.6309	114.282	204.167	25.6988	20.612	1.79118	3.11667	0.409696	0.373021
YIT11952_00562	Glutamine transport ATP-binding protein GlnQ	135.655	146.618	234.893	39.9755	30.5902	1.46753	2.28988	0.406987	0.353537
YIT11952_00563	ABC transporter glutamine-binding protein GlnH	241.972	232.017	400.82	76.665	58.7456	1.30194	2.1906	0.437576	0.380625
YIT11952_00564	hypothetical protein	25.2438	8.29129	40.7611	3.83369	3.62674	0.445967	2.13536	0.209741	0.225242
YIT11952_00565	Methionine-binding lipoprotein MetQ	18.0103	7.172	34.3174	3.60371	2.11044	0.540697	2.51983	0.276344	0.183713
YIT11952_00566	Methionine import ATP-binding protein MetN	20.6832	7.2313	18.5646	5.82342	5.48987	0.474715	1.18699	0.38885	0.416132
YIT11952_00567	Methionine import system permease protein MetP	36.4294	8.68345	13.4425	8.68477	6.82605	0.32365	0.487985	0.329252	0.293768
YIT11952_00568	LL-diaminopimelate aminotransferase	46.9963	13.9024	13.5451	11.0028	5.73179	0.401661	0.381151	0.323341	0.191211
YIT11952_00569	hypothetical protein	30.9824	25.4715	99.574	12.951	21.415	1.11628	4.25019	0.577309	1.08365
YIT11952_00570	Cystathionine gamma-lyase	17.9519	17.8945	59.4797	9.22866	14.816	1.35346	4.38165	0.709987	1.29392
YIT11952_00571	Putative glutaredoxin.1	100.478	53.3123	79.474	42.6798	41.6006	0.72043	1.046	0.586641	0.649106
YIT11952_00572	Protein QmcA	437.552	818.398	1337.71	5433.79	3458.4	2.53962	4.04306	17.1512	12.3917
YIT11952_00573	hypothetical protein	293.794	630.921	1073.98	4683.34	3473.62	2.91586	4.8343	22.0158	18.5364
YIT11952_00574	hypothetical protein	115.638	137.499	168.76	378.964	352.258	1.61448	1.92995	4.52604	4.7758
YIT11952_00575	ABC transporter ATP-binding protein YtrE	171.772	106.824	92.2746	196.811	314.228	0.844406	0.710409	1.58241	2.86799
YIT11952_00576	hypothetical protein	163.939	196.028	169.292	245.904	503.639	1.62357	1.36563	2.07159	4.81641
YIT11952_00577	ABC transporter permease YtrF	153.823	156.253	135.52	175.93	430.441	1.37924	1.16509	1.57957	4.38711
YIT11952_00578	1-deoxy-D-xylulose-5-phosphate synthase	160.261	55.0088	42.7841	30.4514	28.7545	0.466056	0.353047	0.262422	0.281296
YIT11952_00579	Crotonyl-CoA reductase	58.6668	69.8149	43.016	45.4046	41.3578	1.61581	0.969653	1.06888	1.10523
YIT11952_00580	N5-carboxyaminoimidazole ribonucleotide mutase	257.095	312.332	221.702	217.174	146.608	1.64952	1.14039	1.16664	0.894023
YIT11952_00581	N5-carboxyaminoimidazole ribonucleotide synthase	304.866	394.22	287.478	258.492	218.578	1.75576	1.24702	1.17101	1.12404
YIT11952_00582	hypothetical protein	176.45	204.886	101.043	76.3632	57.9712	1.57661	0.757289	0.5977	0.515083
YIT11952_00583	hypothetical protein	295.497	252.267	166.624	56.0204	66.2528	1.15915	0.745697	0.261826	0.35151
YIT11952_00584	Bifunctional protein HldE	164.997	72.8651	51.9825	99.8736	53.9435	0.599623	0.41664	0.835982	0.512567
YIT11952_00585	Pseudouridine kinase	34.5708	142.932	45.4291	37.1044	301.33	5.61376	1.73782	1.48231	13.6653
YIT11952_00586	N-(5'-phosphoribosyl)anthranilate isomerase	26.1576	215.904	67.2768	64.3674	533.449	11.2072	3.40131	3.39852	31.9729
YIT11952_00587	hypothetical protein	48.1119	175.674	51.0676	59.481	473.218	4.95781	1.40369	1.70745	15.4204
YIT11952_00588	Pyrimidine-specific ribonucleoside hydrolase RihB	22.4777	191.279	43.9521	76.3812	605.84	11.5545	2.58587	4.69305	42.2564
YIT11952_00589	Antiseptic resistance protein	45.8384	173.227	74.2122	70.3072	520.29	5.13123	2.14104	2.11832	17.7952
YIT11952_00590	Phosphoribosylamine--glycine ligase	186.372	404.034	386.43	113.34	302.046	2.94356	2.74201	0.839891	2.54085
YIT11952_00591	Phosphoribosylformylglycinamidine cyclo-ligase	293.008	486.616	401.933	224.002	380.233	2.25497	1.81406	1.05583	2.0345
YIT11952_00592	Amidophosphoribosyltransferase	409.556	518.483	415.395	243.834	380.462	1.71892	1.3413	0.822248	1.45641
YIT11952_00593	DNA polymerase IV	185.422	30.4956	42.7474	27.4927	40.7647	0.223312	0.304879	0.204776	0.344676
YIT11952_00594	hypothetical protein	202.228	64.3489	70.9072	54.2498	77.2949	0.432052	0.463691	0.370492	0.599235
YIT11952_00595	Phosphoribosylformylglycinamidine synthase	307.879	311.887	254.694	251.846	83.9379	1.37547	1.094	1.12973	0.42743
YIT11952_00596	Phosphoribosylaminoimidazole-succinocarboxamide synthase	1007.44	832.643	598.539	426.08	391.71	1.12221	0.78569	0.584108	0.609581
YIT11952_00597	Formate-dependent phosphoribosylglycinamide formyltransferase	120.721	80.8018	87.2583	76.1421	147.933	0.908809	0.955877	0.87109	1.92118
YIT11952_00598	hypothetical protein	76.0077	74.4749	65.7189	95.9664	122.753	1.33041	1.14343	1.74374	2.53198
YIT11952_00599	Low specificity L-threonine aldolase	169.632	94.5125	43.0439	44.9876	25.313	0.756512	0.33557	0.366274	0.233949
YIT11952_00601	Pantothenate precursors transporter PanS	91.1501	40.9599	39.7722	17.5329	16.2927	0.610149	0.577034	0.265655	0.280235
YIT11952_00602	30S ribosomal protein S12	3893.92	2317.08	2254.85	1440.69	776.511	0.807957	0.765787	0.510981	0.312642
YIT11952_00603	30S ribosomal protein S7	3689.29	2365.44	2426.99	1663.73	943.575	0.87057	0.869971	0.62282	0.400978
YIT11952_00604	Elongation factor G	4281.49	3178.03	3914.81	3227.92	1772.4	1.00786	1.20919	1.04124	0.649015
YIT11952_00605	Elongation factor Tu	15035.4	20354.9	18842.7	15523.4	15248.4	1.83819	1.65732	1.42592	1.59
YIT11952_00606	Elongation factor P	3567.42	3289.88	2620.71	2744.29	2369.59	1.25216	0.971502	1.06242	1.04137
YIT11952_00607	Transcription antitermination protein NusB	967.378	755.624	530.413	410.056	358.422	1.06058	0.725098	0.585421	0.580878
YIT11952_00608	Carbamoyl-phosphate synthase small chain	761.17	670.696	466.831	434.813	624.017	1.19641	0.811066	0.788937	1.28529
YIT11952_00609	Carbamoyl-phosphate synthase large chain	727.989	761.838	640.511	523.994	683.064	1.42093	1.16354	0.994085	1.47104
YIT11952_00610	Orotidine 5'-phosphate decarboxylase	576.123	554.126	483.264	438.751	516.378	1.30595	1.1093	1.05178	1.4052
YIT11952_00611	Guanylate kinase	245.172	188.307	149.712	137.245	135.435	1.04287	0.807537	0.773117	0.866057
YIT11952_00612	hypothetical protein	79.1552	129.904	91.1849	36.4532	83.9202	2.22833	1.52343	0.63603	1.66216
YIT11952_00613	Dihydroxy-acid dehydratase	185.442	425.986	258.897	199.619	262.442	3.11904	1.84628	1.48667	2.21876
YIT11952_00614	DNA-directed RNA polymerase subunit omega	1068.94	614.532	373.214	346.669	341.26	0.780594	0.461724	0.447901	0.500516
YIT11952_00615	S-adenosylmethionine synthase	290.643	143.584	130.708	66.4196	52.1298	0.670779	0.59473	0.315615	0.281198
YIT11952_00616	putative primosomal protein N'	159.676	111.643	115.494	61.296	115.23	0.949352	0.95653	0.530169	1.13139
YIT11952_00617	Phosphoglycolate phosphatase	302.816	202.804	190.917	169.935	183.942	0.909355	0.833769	0.775041	0.952335
YIT11952_00618	Methionyl-tRNA formyltransferase	216.177	139.379	153.856	111.368	158.511	0.875433	0.941204	0.7115	1.14958
YIT11952_00619	Phosphoserine phosphatase	53.3564	32.094	16.0646	13.4081	10.9931	0.816718	0.398164	0.347057	0.323012
YIT11952_00620	Proteasome-associated ATPase	208.711	144	120.91	148.498	158.921	0.936813	0.766117	0.982643	1.19378
YIT11952_00621	Pup deamidase/depupylase	127.315	109.692	70.371	82.5389	104.089	1.16985	0.730958	0.895366	1.28177
YIT11952_00622	hypothetical protein	503.054	837.11	487.909	327.82	789.931	2.25945	1.28263	0.899999	2.46185
YIT11952_00623	Prokaryotic ubiquitin-like protein Pup	289.102	308.045	187.915	124.915	105.59	1.44677	0.859585	0.59674	0.572612
YIT11952_00624	Pup--protein ligase	155.936	235.494	152.403	85.7541	80.7498	2.05053	1.29249	0.759502	0.81186
YIT11952_00625	hypothetical protein	38.54	82.8538	49.3507	18.4549	51.2818	2.91901	1.6934	0.661336	2.08612
YIT11952_00626	hypothetical protein	29.958	62.7235	32.5856	16.3411	37.9113	2.84283	1.43844	0.753337	1.984
YIT11952_00627	DNA-binding protein HB1	3460.93	5906.26	5205.42	2970.81	7274.65	2.31715	1.98903	1.18551	3.29538
YIT11952_00628	hypothetical protein	101.381	146.006	108.817	90.0339	172.051	1.95546	1.41944	1.22651	2.66064
YIT11952_00629	Adenylosuccinate lyase	272.559	352.92	354.144	332.519	499.903	1.75813	1.7183	1.68491	2.87549
YIT11952_00630	hypothetical protein	28.0408	8.1983	9.91104	5.0891	9.74569	0.39698	0.46742	0.250652	0.54489
YIT11952_00631	hypothetical protein	142.221	176.279	223.583	59.8575	146.995	1.68295	2.079	0.581267	1.62041
YIT11952_00632	hypothetical protein	130.664	163.729	224.701	59.449	139.391	1.70139	2.27419	0.628361	1.67249
YIT11952_00633	hypothetical protein	138.04	178.05	210.171	63.9802	169.85	1.75134	2.01348	0.640122	1.92907
YIT11952_00634	hypothetical protein	176.525	239.229	247.193	82.5625	220.09	1.8401	1.85186	0.645948	1.9547
YIT11952_00635	hypothetical protein	117.82	196.563	149.417	58.6603	145.145	2.26525	1.67711	0.687617	1.93139
YIT11952_00636	hypothetical protein	112.47	162.381	118.977	53.8112	151.488	1.96034	1.39896	0.66078	2.11168
YIT11952_00637	Uracil-DNA glycosylase	74.1732	85.7646	66.2734	55.3719	86.287	1.56999	1.1816	1.03101	1.82383
YIT11952_00638	hypothetical protein	297.264	215.061	141.626	215.173	351.034	0.982324	0.630054	0.999694	1.85137
YIT11952_00639	60 kDa chaperonin 1	1636.09	2474.32	1702.35	142.912	266.24	2.05344	1.376	0.120637	0.255125
YIT11952_00640	hypothetical protein	124.785	128.408	87.7381	36.2847	62.3824	1.39721	0.929831	0.40159	0.783765
YIT11952_00641	hypothetical protein	175.347	168.084	132.029	119.19	165.87	1.30156	0.995748	0.938776	1.48306
YIT11952_00642	putative transcriptional regulatory protein TcrX	546.625	1342.58	1360.57	119.107	723.531	3.33491	3.29162	0.300931	2.07517
YIT11952_00643	Adaptive-response sensory-kinase SasA	347.764	914.028	850.467	75.1731	287.24	3.5687	3.23409	0.298538	1.29493
YIT11952_00644	hypothetical protein	430.533	304.188	199.684	269.966	200.117	0.959334	0.61336	0.866013	0.728727
YIT11952_00645	hypothetical protein	407.244	363.356	246.029	252.55	276.446	1.21147	0.798932	0.856473	1.06425
YIT11952_00646	Universal stress protein/MSMEI_3859	188.451	330.453	267.237	161.816	248.204	2.38093	1.87533	1.18589	2.06489
YIT11952_00647	ATP-dependent Clp protease ATP-binding subunit ClpC1	670.646	1202.73	589.907	473.871	421.958	2.43506	1.16324	0.975862	0.986422
YIT11952_00648	Cytosine deaminase	42.8309	26.1054	8.84677	4.32274	5.39616	0.827574	0.273153	0.139387	0.197521
YIT11952_00649	hypothetical protein	12.0224	4.17076	2.30592	0.686086	1.20538	0.47104	0.253648	0.0788147	0.157188
YIT11952_00650	Glycine betaine/proline/ectoine/pipecolic acid transporter OusA	23.1741	5.6385	3.69126	1.77199	1.26474	0.330366	0.210644	0.105604	0.0855627
YIT11952_00651	Creatinine amidohydrolase	55.4034	33.8277	22.7289	13.9115	7.15775	0.829031	0.542525	0.346785	0.202547
YIT11952_00652	putative protein	567.912	756.008	623.369	755.044	691.39	1.80751	1.45158	1.83617	1.90866
YIT11952_00653	Histidine--tRNA ligase	426.696	397.799	295.027	236.664	211.133	1.26584	0.914369	0.766011	0.775755
YIT11952_00654	Aspartate--tRNA(Asp/Asn) ligase	725.644	598.643	486.265	427.298	318.087	1.12016	0.886192	0.813259	0.687241
YIT11952_00655	Membrane-bound lytic murein transglycosylase F	166.307	137.856	150.278	37.8558	87.6549	1.12551	1.19498	0.314371	0.826326
YIT11952_00656	Glutamine transport ATP-binding protein GlnQ	178.616	167.213	209.269	48.7028	112.586	1.27111	1.5494	0.376577	0.988215
YIT11952_00657	Glutamine transport ATP-binding protein GlnQ	197.888	217.313	167.544	130.371	185.578	1.49108	1.11967	0.909878	1.47026
YIT11952_00658	ABC transporter glutamine-binding protein GlnH	228.042	293.377	245.155	190.885	271.163	1.74681	1.42169	1.15606	1.86424
YIT11952_00659	putative glutamine ABC transporter permease protein GlnM	234.664	286.554	255.46	230.488	297.258	1.65804	1.43965	1.35652	1.98598
YIT11952_00660	hypothetical protein	223.425	336.043	304.101	273.968	333.525	2.0422	1.79997	1.69352	2.34036
YIT11952_00661	hypothetical protein	92.0269	92.3243	131.937	119.205	157.745	1.36218	1.89597	1.78897	2.68737
YIT11952_00662	hypothetical protein	155.866	83.0707	87.4343	74.9824	98.5456	0.723652	0.741836	0.664398	0.991223
YIT11952_00663	putative AAA domain-containing protein	156.212	103.967	98.7215	71.5316	111.913	0.90368	0.835748	0.632418	1.12319
YIT11952_00664	DNA-binding response regulator MtrA	88.1745	58.1685	68.9377	27.0898	43.9883	0.895734	1.03393	0.42431	0.782132
YIT11952_00665	Sensor histidine kinase RcsC	58.217	47.2524	60.2423	19.4265	45.0887	1.10207	1.36845	0.460856	1.21424
YIT11952_00666	Lipoprotein LpqB	26.0439	28.9848	40.791	14.2172	26.8819	1.51112	2.07127	0.753927	1.61823
YIT11952_00667	Fructose import binding protein FruE	22.0208	8181.42	6703.72	592.274	3229.11	504.465	402.589	37.146	229.899
YIT11952_00668	Fructose import ATP-binding protein FruK	12.9615	4027.96	3102.47	256.977	730.242	421.952	316.541	27.3816	88.3277
YIT11952_00669	Fructose import permease protein FruF	13.4505	3693.72	2461.52	242.974	600.47	372.872	242.016	24.9485	69.9907
YIT11952_00670	Fructose import permease protein FruG	17.7443	3695.26	2012.5	259.487	578.711	282.761	149.987	20.1966	51.1315
YIT11952_00671	putative transport protein HsrA	105.721	101.387	68.9984	11.5123	6.30979	1.30214	0.86309	0.150391	0.0935708
YIT11952_00672	Dipeptide-binding protein DppE	332.318	390.639	238.513	94.7415	99.1196	1.59609	0.949154	0.393738	0.467619
YIT11952_00673	ATP-dependent Clp protease proteolytic subunit 1	466.2	785.001	401.933	233.184	325.183	2.2863	1.14014	0.690793	1.09356
YIT11952_00674	ATP-dependent Clp protease proteolytic subunit 2	532.775	943.423	437.002	268.376	354.858	2.40435	1.08472	0.695699	1.04423
YIT11952_00675	ATP-dependent Clp protease ATP-binding subunit ClpX	147.136	196.968	143.441	184.476	192.204	1.81765	1.28924	1.73158	2.048
YIT11952_00678	Na(+)/H(+) antiporter NhaA	271.212	300.641	234.114	135.548	234.47	1.50513	1.14156	0.690247	1.35539
YIT11952_00679	Putative O-methyltransferase	246.918	221.397	146.254	184.286	246.871	1.21746	0.783308	1.03077	1.56748
YIT11952_00680	Succinate dehydrogenase iron-sulfur subunit	292.044	253.277	169.915	216.367	274.272	1.17755	0.769417	1.02321	1.47238
YIT11952_00681	Succinate dehydrogenase flavoprotein subunit	171.673	142.644	126.448	163.756	210.282	1.1282	0.974062	1.31739	1.92038
YIT11952_00682	hypothetical protein	31.3214	9.28008	10.2821	10.4521	25.7086	0.402295	0.434127	0.460877	1.28684
YIT11952_00683	Competence protein ComM	39.3836	9.73909	13.4659	13.7038	40.5311	0.335767	0.452168	0.480561	1.61347
YIT11952_00684	hypothetical protein	52.4206	20.7483	13.9272	13.9852	36.5634	0.53742	0.351349	0.368459	1.09353
YIT11952_00685	Pyridoxine/pyridoxal/pyridoxamine kinase	83.3569	56.9182	48.6139	45.1145	23.8994	0.927138	0.771255	0.747474	0.449503
YIT11952_00686	L-methionine gamma-lyase	120.555	304.872	1088.49	58.8899	96.9086	3.43374	11.9403	0.674648	1.26027
YIT11952_00687	hypothetical protein	181.397	59.5949	87.3275	48.3674	21.6042	0.44608	0.636647	0.368251	0.186721
YIT11952_00688	Putative HMP/thiamine import ATP-binding protein YkoD	216.532	148.552	126.656	106.47	118.579	0.931515	0.773538	0.67909	0.858565
YIT11952_00689	Energy-coupling factor transporter transmembrane protein EcfT	127.56	176.006	144.968	115.349	140.95	1.87347	1.50292	1.24888	1.73235
YIT11952_00690	hypothetical protein	84.0054	140.805	81.1821	67.7305	80.5426	2.27586	1.278	1.11352	1.50316
YIT11952_00691	Bacitracin export ATP-binding protein BceA	405.395	128.081	105.051	25.521	49.8569	0.428983	0.342687	0.0869443	0.192812
YIT11952_00692	hypothetical protein	199.236	29.577	32.9713	17.1215	22.1093	0.201568	0.218851	0.118685	0.173978
YIT11952_00693	Transcriptional regulatory protein LiaR	35.2331	23.1698	22.4341	26.2507	52.8603	0.892908	0.84205	1.02899	2.35216
YIT11952_00694	hypothetical protein	38.7057	22.7926	26.2498	11.0385	21.5258	0.799564	0.89687	0.393875	0.87191
YIT11952_00695	Proline iminopeptidase	182.87	232.91	233.537	116.273	78.971	1.72935	1.68885	0.878131	0.677037
YIT11952_00696	Pyrroline-5-carboxylate reductase	200.358	257.433	202.079	125.23	87.5099	1.74458	1.33381	0.86322	0.684757
YIT11952_00697	Ribosome-binding ATPase YchF	454.148	588.181	481.548	445.084	414.7	1.75852	1.40223	1.35352	1.43161
YIT11952_00698	Inner membrane protein YccF	87.9502	24.3137	20.2467	14.2207	8.03064	0.37536	0.304436	0.223308	0.143153
YIT11952_00699	hypothetical protein	386.862	273.646	169.626	135.893	241.136	0.960434	0.579848	0.485133	0.977222
YIT11952_00700	Putative multidrug resistance protein MdtD	36.028	17.7591	8.47985	5.45563	9.71449	0.66929	0.311263	0.209135	0.422733
YIT11952_00701	Fe(2+) transporter FeoB	177.032	15.1705	27.5439	11.4609	9.09352	0.116354	0.205756	0.0894107	0.0805317
YIT11952_00702	hypothetical protein	341.772	550.213	326.713	158.133	151.555	2.18589	1.26418	0.639011	0.695219
YIT11952_00703	hypothetical protein	152.551	59.7339	49.7253	51.0219	31.1395	0.531669	0.431064	0.461916	0.320025
YIT11952_00704	Na(+)/H(+) antiporter NhaC	28.302	13.814	14.6627	6.67335	6.46862	0.662731	0.685131	0.325647	0.358328
YIT11952_00705	hypothetical protein	77.7109	189.787	250.848	325.343	3311.63	3.31604	4.26882	5.78204	66.8108
YIT11952_00706	hypothetical protein	51.0277	151.387	150.192	197.089	2328.01	4.02826	3.89243	5.33431	71.5264
YIT11952_00707	hypothetical protein	61.2024	133.331	129.913	157.061	1954.8	2.958	2.80714	3.54422	50.0749
YIT11952_00708	hypothetical protein	64.7847	22.1056	25.9355	22.4465	61.6782	0.463302	0.52942	0.478518	1.49261
YIT11952_00709	HTH-type transcriptional activator RhaR	43.9751	42.657	29.4283	29.6835	44.5233	1.3171	0.884988	0.932245	1.58733
YIT11952_00710	2%2C3-bisphosphoglycerate-dependent phosphoglycerate mutase	134.116	474.418	269.908	194.627	496.122	4.80303	2.66142	2.00422	5.79955
YIT11952_00711	Putative pyrimidine permease RutG	265.001	130.438	145.346	265.784	304.763	0.668328	0.725326	1.38517	1.80302
YIT11952_00712	Diacetyl reductase [(S)-acetoin forming]	79.4613	102.531	262.737	216.82	795.034	1.75199	4.37264	3.76848	15.6861
YIT11952_00713	ATP-dependent RNA helicase DeaD	462.311	138.231	227.638	89.4276	138.898	0.405982	0.651163	0.267152	0.471028
YIT11952_00714	putative iron export permease protein FetB	89.9148	66.5357	68.8424	42.2507	71.5429	1.00475	1.01252	0.648969	1.24745
YIT11952_00715	Vitamin B12 import ATP-binding protein BtuD	45.6301	61.2137	50.8791	41.0893	54.4587	1.82151	1.47458	1.24365	1.87112
YIT11952_00716	hypothetical protein	160.96	13.8787	14.1127	1.82642	2.0763	0.117075	0.11595	0.0156713	0.0202236
YIT11952_00717	hypothetical protein	142.592	18.036	22.0365	4.30461	2.73099	0.171743	0.204374	0.0416927	0.0300269
YIT11952_00718	6-phosphogluconate dehydrogenase%2C decarboxylating	303.251	311.986	282.945	104.516	97.8475	1.39691	1.2339	0.475997	0.505865
YIT11952_00719	hypothetical protein	29.0136	24.2745	19.1474	11.9085	24.575	1.13601	0.872743	0.56686	1.32794
YIT11952_00720	Cystathionine beta-lyase PatB	36.246	43.2498	26.1041	18.3765	32.1735	1.62016	0.952417	0.700205	1.39164
YIT11952_00721	Glucose-6-phosphate 1-dehydrogenase 2	237.959	569.148	724.106	514.673	218.638	3.24756	4.02418	2.9871	1.44049
YIT11952_00722	hypothetical protein	273.776	592.151	837.04	397.356	218.212	2.93678	4.04324	2.0045	1.2496
YIT11952_00723	6-phosphogluconolactonase	215.503	438.948	541.185	234.641	138.863	2.76563	3.32102	1.50374	1.01023
YIT11952_00724	Putative multidrug resistance protein MdtD	140.957	188.321	139.012	70.4969	43.0969	1.81405	1.3042	0.690727	0.479344
YIT11952_00725	D-aminoacyl-tRNA deacylase	154.823	168.89	102.346	78.7831	106.061	1.48117	0.874202	0.702779	1.074
YIT11952_00726	hypothetical protein	15.6777	20.4489	8.21486	7.7899	10.2645	1.77101	0.692939	0.68623	1.02646
YIT11952_00727	hypothetical protein	23.0621	23.6999	32.983	3.78047	6.30979	1.39535	1.89134	0.226396	0.428946
YIT11952_00728	hypothetical protein	19.7299	17.3979	13.4958	1.79572	3.54926	1.19731	0.904594	0.1257	0.282033
YIT11952_00729	Peptide transporter CstA	117.92	82.8377	109.995	128.174	50.8241	0.953844	1.23358	1.50119	0.675726
YIT11952_00730	hypothetical protein	175.756	196.566	200.183	295.727	198.177	1.51856	1.50625	2.32382	1.76779
YIT11952_00731	Beta-hexosaminidase	34.5239	20.3375	20.7841	14.5578	39.8402	0.799856	0.796143	0.582367	1.80921
YIT11952_00732	hypothetical protein	562.409	1033.35	914.21	408.568	618.238	2.49476	2.14967	1.00331	1.72342
YIT11952_00733	Putative phosphinothricin acetyltransferase YwnH	67.9782	47.3345	30.1211	13.1287	23.5566	0.945459	0.585977	0.266732	0.543287
YIT11952_00734	Peptidyl-tRNA hydrolase	146.602	59.4122	49.2891	29.414	27.3845	0.550263	0.444621	0.277099	0.292854
YIT11952_00735	Transcription-repair-coupling factor	124.008	67.565	60.1914	35.6595	29.6821	0.73979	0.641896	0.397144	0.375261
YIT11952_00736	Enolase	3640.13	5577.81	3955.58	3372.38	3429.64	2.08056	1.43705	1.2795	1.47713
YIT11952_00737	hypothetical protein	298.586	292.244	231.239	240.971	295.083	1.32896	1.02417	1.11459	1.54939
YIT11952_00738	hypothetical protein	244.54	322.089	219.801	190.7	262.265	1.78838	1.18866	1.07702	1.68142
YIT11952_00739	Exopolyphosphatase 2	193.815	245.585	187.754	111.919	191.308	1.72048	1.28109	0.797514	1.54751
YIT11952_00741	hypothetical protein	46.6288	15.057	6.15103	5.44909	1.74063	0.43845	0.17445	0.161396	0.0585248
YIT11952_00742	hypothetical protein	14.3918	6.25208	3.58466	0.914187	1.60613	0.589852	0.32939	0.0877283	0.174965
YIT11952_00743	hypothetical protein	122.993	76.2154	37.3091	17.5457	17.2533	0.84139	0.401157	0.197021	0.219928
YIT11952_00744	L-serine dehydratase 1	91.6975	82.5338	42.0358	20.649	15.8716	1.22211	0.606233	0.311001	0.271363
YIT11952_00745	FK506-binding protein	814.59	709.08	573.107	814.836	521.578	1.18193	0.930412	1.38151	1.00385
YIT11952_00746	Transcription elongation factor GreA	953.366	1122.81	758.231	1412.56	889.168	1.59913	1.05177	2.0463	1.46221
YIT11952_00747	hypothetical protein	219.504	137.339	742.779	231.867	1054.37	0.849546	4.47502	1.45887	7.53076
YIT11952_00748	putative sensor histidine kinase pdtaS	149.48	340.783	363.375	214.401	510.877	3.0955	3.21478	1.98091	5.35822
YIT11952_00749	Transcriptional regulator WhiB1	373.788	259.234	186.557	189.227	227.967	0.941673	0.66003	0.699163	0.956164
YIT11952_00750	hypothetical protein	97.6569	33.175	27.6233	12.5905	27.8657	0.461257	0.374068	0.178058	0.447356
YIT11952_00751	putative cell wall biosynthesis protein LcpB	200.934	257.351	139.182	88.2307	233.221	1.73903	0.916025	0.60644	1.81971
YIT11952_00752	hypothetical protein	224.273	245.425	138.783	93.4621	268.649	1.48585	0.818346	0.575546	1.87799
YIT11952_00753	Transcriptional regulator LytR	110.145	154.11	67.6477	48.2775	65.4657	1.89977	0.812206	0.605342	0.931827
YIT11952_00754	Transcriptional regulator WhiB2	342.676	116.15	56.5182	44.7494	34.8931	0.460224	0.218114	0.180354	0.159641
YIT11952_00755	hypothetical protein	155.72	135.905	115.93	59.0817	120.887	1.18502	0.984527	0.523998	1.21708
YIT11952_00756	hypothetical protein	176.718	177.802	173.814	74.1905	150.916	1.36612	1.30072	0.579814	1.33888
YIT11952_00757	hypothetical protein	189.362	144.252	123.167	67.0404	95.5483	1.03434	0.860161	0.48895	0.791072
YIT11952_00758	hypothetical protein	124.446	78.1188	44.5862	99.439	64.0362	0.852331	0.473802	1.10356	0.806734
YIT11952_00759	hypothetical protein	46.4377	62.3541	35.2253	33.7883	53.8856	1.82318	1.00314	1.00489	1.81923
YIT11952_00760	Adaptive-response sensory-kinase SasA	150.673	330.995	252.931	277.335	579.189	2.98278	2.21997	2.5421	6.02661
YIT11952_00761	Alkaline phosphatase synthesis transcriptional regulatory protein PhoP	631.803	1746.68	1760.08	1412.61	3387.34	3.75376	3.68407	3.08789	8.40552
YIT11952_00762	1%2C4-alpha-glucan branching enzyme GlgB	241.22	797.524	957.555	853.828	2126.96	4.48916	5.24964	4.88854	13.824
YIT11952_00763	hypothetical protein	1226.94	634.546	397.12	203.648	199.091	0.702223	0.428034	0.229234	0.2544
YIT11952_00764	2-C-methyl-D-erythritol 2%2C4-cyclodiphosphate synthase	302.594	121.066	64.3332	39.679	31.3969	0.543247	0.28116	0.181102	0.162672
YIT11952_00765	High-affinity zinc uptake system membrane protein ZnuB	174.718	72.7169	63.9522	26.4918	17.889	0.565108	0.484056	0.209408	0.160522
YIT11952_00766	Ferric enterobactin transport ATP-binding protein FepC	131.696	80.3943	82.4909	28.8064	15.4897	0.82887	0.828344	0.30209	0.184398
YIT11952_00767	hypothetical protein	112.391	108.201	89.3451	139.621	166.94	1.30718	1.05128	1.7157	2.32871
YIT11952_00768	Bifunctional protein FolD protein	79.7425	80.994	44.2252	37.538	30.8575	1.37911	0.733429	0.650134	0.606676
YIT11952_00769	30S ribosomal protein S1	9300.73	9424.9	11256.8	8854.03	7042.91	1.37592	1.60058	1.31476	1.18719
YIT11952_00770	Dephospho-CoA kinase	80.1609	55.3404	43.4688	72.1511	48.9221	0.937378	0.717122	1.24309	0.956818
YIT11952_00771	UvrABC system protein B	108.782	78.9651	61.4714	91.4187	83.2552	0.985626	0.747298	1.16064	1.19989
YIT11952_00772	hypothetical protein	156.661	175.255	143.939	121.328	132.026	1.51895	1.21505	1.0696	1.32124
YIT11952_00773	putative membrane protein	285.244	324.632	283.857	242.908	360.212	1.54529	1.31602	1.17611	1.97983
YIT11952_00774	Pyruvate kinase	2026.77	3902.87	3320.41	4618.33	6785.05	2.61465	2.16653	3.14703	5.24849
YIT11952_00776	hypothetical protein	397.095	255.733	385.989	265.48	736.142	0.874435	1.28546	0.923333	2.90639
YIT11952_00777	hypothetical protein	54.7422	8.66555	7.45265	7.25695	3.18742	0.214936	0.180039	0.183085	0.0912859
YIT11952_00778	Cystathionine gamma-lyase	34.859	23.8322	152.26	4.23151	4.37312	0.928291	5.77628	0.167649	0.196682
YIT11952_00779	putative amino-acid import ATP-binding protein YxeO	33.7035	25.7968	125.202	7.34018	6.28676	1.03926	4.91262	0.300783	0.292441
YIT11952_00780	L-cystine-binding protein TcyA	36.8052	33.6389	130.842	10.5661	5.76111	1.24099	4.70129	0.396486	0.245405
YIT11952_00781	L-cystine transport system permease protein TcyB	28.9519	26.1054	74.1939	5.91533	5.99573	1.2243	3.38898	0.282178	0.324677
YIT11952_00782	hypothetical protein	46.8122	15.4061	25.9695	6.48778	4.27437	0.446857	0.733642	0.191407	0.143153
YIT11952_00783	ATP-dependent DNA helicase Rep	16.4907	2.82212	5.22764	0.85705	1.00383	0.232366	0.419224	0.0717777	0.0954353
YIT11952_00784	hypothetical protein	75.857	209.552	128.373	122.945	158.242	3.75085	2.23798	2.23839	3.27049
YIT11952_00785	hypothetical protein	78.0274	193.163	123.533	164.535	229.887	3.36133	2.0937	2.91228	4.61907
YIT11952_00786	hypothetical protein	63.5227	148.638	86.9266	102.485	193.575	3.17713	1.80968	2.22818	4.77758
YIT11952_00787	hypothetical protein	61.1987	85.9662	33.7722	58.1016	64.0444	1.9073	0.729786	1.3112	1.64069
YIT11952_00788	Tyrosine recombinase XerC	18.0367	6.92505	3.90206	3.92815	5.79712	0.521317	0.286099	0.300783	0.503898
YIT11952_00789	hypothetical protein	13.9584	9.30137	4.06128	4.51957	5.45903	0.904787	0.384774	0.447181	0.613151
YIT11952_00790	Putative glucose-6-phosphate 1-epimerase	39.3722	95.3196	72.7683	53.0639	153.902	3.28721	2.44417	1.86137	6.12833
YIT11952_00791	putative transcriptional regulatory protein pdtaR	745.248	833.066	420.858	474.212	439.953	1.51779	0.746816	0.878805	0.925533
YIT11952_00792	DNA polymerase I	217.899	207.749	137.415	67.4105	125.771	1.29455	0.833987	0.427262	0.904926
YIT11952_00793	hypothetical protein	124.827	108.422	98.9047	41.2898	56.4538	1.17936	1.04782	0.456832	0.709043
YIT11952_00794	Methanol dehydrogenase activator	187.844	143.277	127.704	55.0797	65.0482	1.03565	0.899054	0.404964	0.542907
YIT11952_00795	Glycogen operon protein GlgX	267.356	612.811	462.927	450.202	1348.53	3.11222	2.28982	2.32562	7.90782
YIT11952_00796	hypothetical protein	92.1786	53.0982	34.2075	33.5202	29.2192	0.78214	0.490761	0.502224	0.496964
YIT11952_00798	3-phosphoshikimate 1-carboxyvinyltransferase	148.158	127.528	116.809	95.1613	76.4797	1.16874	1.04263	0.887069	0.809299
YIT11952_00799	hypothetical protein	7.93995	0.70754	0	1.86223	1.63587	0.120995	0	0.32392	0.323012
YIT11952_00800	putative N-acetyltransferase YvbK	10.9195	5.42129	2.66428	2.71785	12.5343	0.674116	0.322668	0.343752	1.79964
YIT11952_00801	putative N-acetyltransferase YjaB	32.7491	19.9108	9.02477	3.89495	44.1685	0.825513	0.364432	0.164257	2.11447
YIT11952_00802	GMP synthase [glutamine-hydrolyzing]	474.589	453.719	277.886	222.642	200.835	1.29809	0.774332	0.647904	0.663451
YIT11952_00803	Xylulose-5-phosphate/fructose-6-phosphate phosphoketolase	5236.84	5729.27	5410.15	2263.1	5790.52	1.48547	1.36621	0.596837	1.73354
YIT11952_00804	hypothetical protein	115.227	376.516	451.36	315.764	369.763	4.43672	5.18019	3.78467	5.031
YIT11952_00805	Acetate kinase	1809.63	3095.43	2538.35	1749.39	2327.25	2.32256	1.85499	1.33511	2.01623
YIT11952_00806	O-acetyltransferase OatA	120.444	35.5095	36.8522	44.4184	23.3535	0.400307	0.404628	0.509329	0.303985
YIT11952_00807	Xanthine permease XanQ	239.457	231.584	234.69	191.659	216.204	1.31315	1.29612	1.10541	1.41554
YIT11952_00808	Xanthine phosphoribosyltransferase	462.418	459.077	449.361	399.391	362.683	1.34798	1.28511	1.19285	1.22964
YIT11952_00809	ATP-dependent DNA helicase Rep	92.3551	43.5976	41.1299	35.2416	14.0083	0.640967	0.588946	0.527006	0.2378
YIT11952_00810	hypothetical protein	126.47	47.1126	42.742	38.9389	19.5936	0.505807	0.446937	0.425224	0.242892
YIT11952_00811	hypothetical protein	83.5527	21.5092	16.7137	12.9115	5.67102	0.349542	0.264539	0.213421	0.106411
YIT11952_00812	putative ABC transporter ATP-binding protein YknY	58.7517	14.1052	17.9019	10.0921	2.53296	0.325981	0.402956	0.237237	0.067592
YIT11952_00813	30S ribosomal protein S4	11183.3	5894.87	6122.07	6668.51	2375.8	0.71571	0.723944	0.823528	0.333062
YIT11952_00814	hypothetical protein	119.3	157.306	155.569	64.8144	388.89	1.79036	1.7245	0.750333	5.11063
YIT11952_00815	2%2C3-bisphosphoglycerate-dependent phosphoglycerate mutase	199.624	328.615	248.896	264.412	347.73	2.23517	1.64886	1.82933	2.73097
YIT11952_00816	hypothetical protein	1315.65	1152.78	894.393	941.577	691.514	1.18972	0.899017	0.988412	0.82404
YIT11952_00817	hypothetical protein	997.789	1046.1	843.947	803.211	557.418	1.42354	1.11855	1.11176	0.875848
YIT11952_00818	Alanine--tRNA ligase	557.986	756.271	678.457	576.675	460.382	1.8403	1.60797	1.42734	1.29354
YIT11952_00819	Putative pre-16S rRNA nuclease	386.382	468.884	420.725	239.945	236.777	1.64772	1.43999	0.857661	0.960746
YIT11952_00820	hypothetical protein	255.918	264.645	283.506	121.691	174.438	1.4041	1.46501	0.656717	1.06863
YIT11952_00821	hypothetical protein	81.4599	49.4852	42.9548	50.5832	48.9579	0.824833	0.697343	0.857598	0.942249
YIT11952_00822	Chorismate synthase	110.297	111.07	124.42	89.8223	71.6906	1.36731	1.49178	1.12471	1.01903
YIT11952_00823	3-dehydroquinate synthase	134.476	171.827	184.388	174.268	139.664	1.73492	1.81328	1.78975	1.62826
YIT11952_00824	3-dehydroquinate dehydratase	127.308	151.81	149.401	150.506	133.978	1.61912	1.55194	1.63275	1.64993
YIT11952_00825	Glycogen debranching enzyme	57.0635	14.2105	15.052	6.94114	6.50056	0.338132	0.34883	0.167994	0.178599
YIT11952_00826	CTP synthase	823.223	1179.39	931.037	1506.5	2155.09	1.94524	1.49564	2.5274	4.10426
YIT11952_00827	hypothetical protein	344.746	374.512	285.953	307.149	526.401	1.47503	1.09692	1.23047	2.39389
YIT11952_00828	hypothetical protein	517.126	580.688	892.802	444.562	203.494	1.52469	2.28316	1.18729	0.616938
YIT11952_00829	hypothetical protein	392.138	516.359	778.962	271.612	198.758	1.78792	2.62697	0.956602	0.794645
YIT11952_00830	Vegetative protein 296	477.087	621.014	917.284	430.863	267.389	1.76741	2.54264	1.24728	0.878685
YIT11952_00831	putative cysteine desulfurase	400.665	512.516	686.337	300.38	224.48	1.73684	2.26535	1.03541	0.878382
YIT11952_00832	Zinc-dependent sulfurtransferase SufU	448.288	568.625	687.294	273.592	221.583	1.72228	2.02752	0.842884	0.774936
YIT11952_00833	hypothetical protein	433.3	427.102	334.63	104.922	85.4075	1.33837	1.0213	0.334424	0.309025
YIT11952_00834	Glucose-1-phosphate adenylyltransferase	329.098	580.013	997.343	1167.96	1478.63	2.39302	4.00773	4.90143	7.04405
YIT11952_00835	23S rRNA (guanosine-2'-O-)-methyltransferase RlmB	176.205	89.5026	54.1214	77.4212	27.9683	0.689688	0.406191	0.606825	0.248849
YIT11952_00837	Ribosomal RNA small subunit methyltransferase E	147.3	102.556	100.925	63.1339	68.7435	0.945352	0.9061	0.591944	0.73167
YIT11952_00838	Purine nucleoside phosphoramidase	341.887	268.133	233.83	183.164	169.576	1.06488	0.904475	0.73991	0.777621
YIT11952_00839	hypothetical protein	240.937	224.216	208.484	61.7918	145.989	1.26356	1.14432	0.3542	0.949952
YIT11952_00840	Endoribonuclease YbeY	252.434	230.503	222.253	67.685	145.611	1.23983	1.16433	0.37031	0.90434
YIT11952_00841	hypothetical protein	123.505	111.045	152.622	47.9267	84.766	1.22081	1.63422	0.53594	1.07603
YIT11952_00842	GTPase Era	271.576	364.861	392.734	167.752	288.621	1.82419	1.91243	0.853095	1.66618
YIT11952_00843	Long-chain-fatty-acid--CoA ligase FadD15	165.587	152.998	38.3763	96.7099	41.5015	1.25457	0.30649	0.806616	0.392939
YIT11952_00844	NAD(P) transhydrogenase subunit alpha part 1	382.566	577.108	535.041	179.008	535.919	2.04826	1.84952	0.646231	2.19624
YIT11952_00845	NAD(P) transhydrogenase subunit alpha	382.519	669	602.101	268.161	688.509	2.3747	2.08159	0.9682	2.82192
YIT11952_00846	NAD(P) transhydrogenase subunit beta	463.449	847.375	810.783	386.908	873.932	2.48261	2.31356	1.15299	2.95639
YIT11952_00847	hypothetical protein	41.1543	17.4278	19.8886	16.5396	82.9129	0.574993	0.639098	0.555047	3.15859
YIT11952_00848	hypothetical protein	74.666	21.7569	12.7787	13.2684	30.6726	0.395647	0.226329	0.245424	0.644042
YIT11952_00849	hypothetical protein	13.9477	2.5888	3.99227	0.822341	3.19912	0.252018	0.378526	0.0814274	0.359596
YIT11952_00850	hypothetical protein	29.0657	27.2161	16.5047	18.1376	5.24375	1.27139	0.750941	0.861828	0.282844
YIT11952_00851	hypothetical protein	22.1446	6.5498	6.57189	5.74632	3.1549	0.401601	0.392465	0.358379	0.223359
YIT11952_00852	Glutaredoxin-like protein NrdH	208.882	139.603	1610.53	700.701	40.771	0.907464	10.1964	4.63291	0.306011
YIT11952_00853	Protein NrdI	188.335	120.945	1629.15	700.456	38.3809	0.871955	11.4395	5.13655	0.319501
YIT11952_00854	Ribonucleoside-diphosphate reductase subunit alpha	107.914	103.653	1395.76	327.72	31.3669	1.30418	17.1045	4.19416	0.455701
YIT11952_00855	hypothetical protein	139.644	234.934	1844.32	466.43	61.0841	2.28432	17.466	4.61301	0.685791
YIT11952_00856	Ribonucleoside-diphosphate reductase subunit beta nrdF2	176.864	186.996	1208.25	355.152	82.7326	1.43558	9.03438	2.7733	0.733373
YIT11952_00857	UvrABC system protein A	114.393	129.012	211.726	130.885	169.462	1.53132	2.44767	1.58019	2.32252
YIT11952_00858	hypothetical protein	103.656	138.935	126.317	69.87	93.4996	1.81993	1.61156	0.930935	1.41418
YIT11952_00859	hypothetical protein	129.5	257.898	207.788	113.131	168.88	2.70404	2.12191	1.20651	2.04453
YIT11952_00860	hypothetical protein	49.174	176.19	124.411	64.0619	104.701	4.86499	3.3458	1.79923	3.33811
YIT11952_00861	50S ribosomal protein L25	1906.62	1472.03	1291.92	1053.36	507.161	1.04831	0.896088	0.763016	0.417032
YIT11952_00862	Putative fluoride ion transporter CrcB	74.499	25.846	25.7077	25.1401	16.888	0.471062	0.456342	0.466057	0.355397
YIT11952_00863	Putative fluoride ion transporter CrcB	42.3662	7.76569	10.1517	6.13174	10.7728	0.248883	0.316882	0.199887	0.398654
YIT11952_00864	hypothetical protein	35.1323	8.02905	5.00035	5.46525	4.48087	0.310307	0.188223	0.214845	0.19996
YIT11952_00865	hypothetical protein	63.2465	15.2829	10.8243	14.1968	7.27482	0.328097	0.226329	0.310009	0.180332
YIT11952_00866	Branched-chain-amino-acid aminotransferase	423.406	928.353	607.812	364.264	276.641	2.97708	1.89841	1.18818	1.02434
YIT11952_00867	hypothetical protein	30.6067	14.6716	13.801	11.0617	8.30368	0.650871	0.59631	0.499144	0.425345
YIT11952_00868	30S ribosomal protein S20	5921.47	4305.11	4093.83	4999.71	1890.11	0.987164	0.914279	1.1661	0.50043
YIT11952_00869	Elongation factor 4	281.788	232.046	166.131	193.342	116.726	1.11812	0.779665	0.947603	0.64943
YIT11952_00870	Oxygen-independent coproporphyrinogen-III oxidase-like protein	160.64	109.014	68.7432	29.2676	27.9075	0.92143	0.565918	0.251625	0.272366
YIT11952_00871	3-oxoacyl-[acyl-carrier-protein] reductase FabG	52.5717	21.4018	15.8121	6.80485	9.29864	0.552754	0.397754	0.178767	0.277302
YIT11952_00872	Long-chain acyl-protein thioester reductase	48.5485	22.9243	14.9182	8.04484	10.6888	0.641143	0.406367	0.228856	0.345175
YIT11952_00873	hypothetical protein	47.0533	14.8753	13.9324	8.71525	6.36027	0.42925	0.391574	0.255806	0.21192
YIT11952_00874	Uric acid permease PucK	44.2199	9.10505	8.85521	4.70328	3.24624	0.279575	0.264825	0.146894	0.115093
YIT11952_00875	Glutamate synthase [NADPH] large chain	260.301	411.178	287.434	86.4728	89.2645	2.14481	1.46029	0.458801	0.537637
YIT11952_00876	Glutamate synthase [NADPH] small chain	379.605	586.362	481.047	145.579	155.788	2.09734	1.67585	0.529649	0.643413
YIT11952_00877	hypothetical protein	349.516	494.212	600.005	383.958	622.375	1.91991	2.27021	1.51718	2.79172
YIT11952_00878	Alpha-maltose-1-phosphate synthase	349.492	833.901	844.856	917.765	1848.75	3.23976	3.19686	3.62673	8.29333
YIT11952_00879	Vitamin B12 import ATP-binding protein BtuD	53.3043	83.6791	79.1403	87.2823	128.773	2.13152	1.96342	2.26144	3.78747
YIT11952_00880	tRNA (adenine(58)-N(1))-methyltransferase TrmI	338.246	194.835	172.232	95.4182	140.16	0.782112	0.673379	0.389601	0.649647
YIT11952_00881	hypothetical protein	279.277	169.467	126.491	146.245	154.59	0.82392	0.598967	0.723215	0.867825
YIT11952_00882	5-methyltetrahydropteroyltriglutamate--homocysteine methyltransferase	382.395	519.797	1139.53	50.9995	69.6703	1.84568	3.94086	0.184194	0.285642
YIT11952_00883	5%2C10-methylenetetrahydrofolate reductase	311.32	475.27	858.453	45.791	44.6418	2.07285	3.6466	0.203139	0.224813
YIT11952_00884	Glutamate-ammonia-ligase adenylyltransferase	52.0556	104.497	115.008	40.2145	89.8748	2.72565	2.92172	1.06693	2.70681
YIT11952_00885	Aspartate carbamoyltransferase catalytic subunit	577.466	641.722	466.546	174.791	653.511	1.50888	1.06843	0.418036	1.77424
YIT11952_00886	Aspartate carbamoyltransferase regulatory chain	469.403	784.323	639.833	198.288	827.382	2.26874	1.8026	0.583408	2.76342
YIT11952_00887	Dihydroorotase	329.465	564.384	467.952	164.554	585.583	2.32595	1.87833	0.689795	2.78655
YIT11952_00888	Orotidine 5'-phosphate decarboxylase	297.448	501.335	462.079	127.815	470.305	2.2885	2.05439	0.593461	2.47888
YIT11952_00889	Dihydroorotate dehydrogenase B (NAD(+))%2C electron transfer subunit	251.286	379.973	354.954	84.9055	280.058	2.05314	1.86802	0.466647	1.74729
YIT11952_00890	Dihydroorotate dehydrogenase B (NAD(+))%2C catalytic subunit	326.436	483.574	469.435	124.641	391.929	2.01141	1.90176	0.527331	1.88233
YIT11952_00891	Orotate phosphoribosyltransferase	284.748	402.987	472.779	145.856	400.373	1.92161	2.19571	0.707433	2.2044
YIT11952_00892	Hca operon transcriptional activator HcaR	66.8693	135.498	101.514	30.5828	100.783	2.75131	2.0076	0.631644	2.36291
YIT11952_00893	Phosphomethylpyrimidine synthase	17.0903	3.73388	3.95807	3.54247	2.91111	0.296651	0.306275	0.286271	0.267051
YIT11952_00894	hypothetical protein	25.189	15.9546	11.9161	18.5098	14.8037	0.860024	0.625604	1.01487	0.921397
YIT11952_00895	Glutaredoxin arsenate reductase	59.6302	66.3277	37.3283	57.1184	31.8013	1.5103	0.827848	1.32291	0.836114
YIT11952_00896	hypothetical protein	120.461	208.505	185.735	103.653	191.909	2.35019	2.03904	1.18838	2.49767
YIT11952_00897	Galactoside O-acetyltransferase	78.3699	128.267	115.008	64.8855	245.03	2.22229	1.9407	1.14346	4.90182
YIT11952_00898	Transcriptional repressor SdpR	43.1043	12.8618	15.291	7.96519	19.2417	0.405151	0.469131	0.25521	0.699859
YIT11952_00899	Immunity protein SdpI	68.9143	23.7866	20.7129	17.6079	16.155	0.468659	0.397476	0.352874	0.367524
YIT11952_00900	hypothetical protein	191.354	95.1575	62.4639	51.4661	69.5863	0.675212	0.431688	0.371454	0.570129
YIT11952_00901	Bifunctional NAD(P)H-hydrate repair enzyme Nnr	85.8517	79.2541	76.931	100.645	126.91	1.25345	1.18503	1.61907	2.31757
YIT11952_00902	putative ABC transporter ATP-binding protein	93.1652	188.75	152.08	214.873	279.168	2.75086	2.15873	3.18529	4.69784
YIT11952_00905	hypothetical protein	260.448	70.3497	80.323	62.2518	41.7147	0.366755	0.407848	0.330105	0.251105
YIT11952_00906	hypothetical protein	119.961	16.6688	15.4633	11.3377	11.0421	0.188668	0.170466	0.130528	0.14431
YIT11952_00907	Long-chain-fatty-acid--CoA ligase FadD15	261.23	206.091	131.111	249.57	111.591	1.0712	0.663738	1.31945	0.669723
YIT11952_00908	hypothetical protein	112.201	112.149	95.6789	56.097	111.98	1.35717	1.12771	0.6905	1.5647
YIT11952_00909	Isocitrate dehydrogenase [NADP]	229.249	398.218	343.369	73.382	68.1519	2.35857	1.98076	0.442084	0.466078
YIT11952_00910	putative oxidoreductase/MSMEI_1564	208.412	301.434	227.869	236.241	277.773	1.96383	1.44591	1.56551	2.08956
YIT11952_00911	DNA polymerase III PolC-type	24.443	10.667	13.5107	6.63597	5.38094	0.592545	0.730975	0.374948	0.345136
YIT11952_00912	hypothetical protein	19.4274	5.75725	2.92584	2.4107	0	0.402379	0.199166	0.171376	0
YIT11952_00913	Bifunctional protein GlmU	399.281	320.741	239.639	374.43	498.597	1.09071	0.7937	1.29513	1.95775
YIT11952_00914	Ribosomal silencing factor RsfS	412.024	391.624	277.131	369.708	606.343	1.29057	0.889489	1.23925	2.30719
YIT11952_00915	phosphoglycerate mutase GpmB	89.7524	114.935	53.5986	39.7709	86.7079	1.73876	0.789742	0.611984	1.5146
YIT11952_00916	hypothetical protein	408.811	411.158	205.611	102.561	200.223	1.36559	0.665124	0.346483	0.767853
YIT11952_00918	hypothetical protein	52.1747	30.4024	19.1225	17.198	23.1859	0.791192	0.484688	0.455239	0.696706
YIT11952_00919	hypothetical protein	1409.65	2358.37	4170.47	3169.89	1576.98	2.27163	3.91249	3.10567	1.75389
YIT11952_00920	hypothetical protein	25.0752	36.5668	58.4886	80.9521	155.182	1.98005	3.08464	4.45866	9.70251
YIT11952_00921	hypothetical protein	10.1794	4.95278	10.1418	7.44893	14.7228	0.660634	1.31756	1.01063	2.26754
YIT11952_00922	hypothetical protein	7.08689	5.05219	11.4058	6.23309	9.49076	0.967962	2.12837	1.2147	2.09958
YIT11952_00923	Glucosyl-3-phosphoglycerate phosphatase	85.0755	106.116	81.0455	94.5198	106.129	1.6936	1.2598	1.5344	1.95577
YIT11952_00924	hypothetical protein	329.293	114.26	77.0175	71.693	60.7491	0.471136	0.309304	0.300688	0.289231
YIT11952_00925	hypothetical protein	208.958	67.16	42.0692	26.7929	21.7022	0.436402	0.266246	0.177086	0.162829
YIT11952_00926	Leucine--tRNA ligase	395.876	401.696	306.478	286.765	210.547	1.37776	1.02381	1.00043	0.833829
YIT11952_00927	hypothetical protein	39.0162	6.82852	4.6143	2.13959	3.00722	0.237638	0.156401	0.0757367	0.120839
YIT11952_00928	hypothetical protein	31.0047	5.56098	6.35807	2.66899	3.4034	0.243533	0.271192	0.118889	0.172096
YIT11952_00929	hypothetical protein	65.558	49.9272	28.626	20.9758	51.2138	1.03406	0.577449	0.441891	1.22475
YIT11952_00930	tRNA threonylcarbamoyladenosine biosynthesis protein TsaE	61.8986	60.1175	33.0152	11.9148	50.4484	1.31873	0.705361	0.265843	1.27777
YIT11952_00931	hypothetical protein	175.9	163.017	87.5034	76.9102	95.5349	1.25835	0.657865	0.603863	0.851495
YIT11952_00932	Mycothiol acetyltransferase	114.404	114.025	53.5677	35.3533	57.051	1.35329	0.619214	0.426786	0.781824
YIT11952_00933	tRNA N6-adenosine threonylcarbamoyltransferase	82.4533	104.96	75.1612	30.0526	46.3262	1.72842	1.20549	0.503379	0.880857
YIT11952_00935	hypothetical protein	326.008	333.431	175.419	362.985	160.366	1.38871	0.711585	1.53774	0.771206
YIT11952_00936	Choloylglycine hydrolase	1596.73	2383.79	1135.36	396.373	387.903	2.02708	0.94033	0.342842	0.380871
YIT11952_00937	hypothetical protein	198.892	129.904	66.7189	47.4383	21.8922	0.886833	0.44362	0.329408	0.172568
YIT11952_00938	hypothetical protein	49.2887	29.5044	13.6914	17.3188	22.3296	0.812782	0.36735	0.485278	0.710266
YIT11952_00939	Alcohol dehydrogenase	53.7718	36.8935	23.2558	22.9071	37.2079	0.931599	0.571946	0.58835	1.08484
YIT11952_00940	hypothetical protein	68.9258	63.2806	33.1161	31.6216	50.8973	1.24659	0.635384	0.633611	1.15771
YIT11952_00941	hypothetical protein	107.78	102.257	83.5867	60.4163	27.6493	1.28823	1.0256	0.774174	0.402192
YIT11952_00942	hypothetical protein	29.7296	16.9511	5.3223	4.60312	3.42151	0.77418	0.236749	0.213838	0.180432
YIT11952_00943	hypothetical protein	100.579	117.74	75.7779	59.5154	81.641	1.58948	0.996358	0.817232	1.27259
YIT11952_00944	hypothetical protein	10.8135	11.9006	5.38679	9.8912	4.34445	1.49429	0.65878	1.26329	0.629873
YIT11952_00945	hypothetical protein	26.3575	13.2686	10.3115	5.46982	4.43533	0.683528	0.517367	0.28661	0.263821
YIT11952_00946	hypothetical protein	13.6323	8.40558	4.70985	5.69843	5.44745	0.837209	0.456896	0.577309	0.626486
YIT11952_00947	hypothetical protein	12.462	2.24016	2.03365	2.12913	1.43871	0.244077	0.215807	0.235959	0.180998
YIT11952_00948	Nucleoside triphosphate pyrophosphohydrolase	56.6667	83.0527	79.8015	91.0481	98.7397	1.99003	1.86235	2.21903	2.73181
YIT11952_00949	Aminopeptidase C	73.8419	92.4888	87.8104	55.489	97.3949	1.70067	1.57261	1.03783	2.06785
YIT11952_00950	Inosine-5'-monophosphate dehydrogenase	67.9555	10.8504	8.1404	5.16474	1.46784	0.216798	0.158416	0.104965	0.0338641
YIT11952_00951	putative ABC transporter ATP-binding protein YbiT	191.712	43.5018	35.8131	22.7862	8.43669	0.308101	0.247043	0.164151	0.0689938
YIT11952_00952	Nicotinamidase/pyrazinamidase	36.8999	51.6364	65.5562	76.9139	33.0171	1.90005	2.34945	2.87873	1.40281
YIT11952_00953	Methylated-DNA--protein-cysteine methyltransferase	46.0691	40.3298	39.6399	62.6508	29.4457	1.18864	1.13789	1.87818	1.00207
YIT11952_00955	hypothetical protein	205.309	516.752	1656.94	345.677	679.091	3.41751	10.6728	2.32533	5.1857
YIT11952_00956	hypothetical protein	257.434	106.633	144.94	84.8365	80.467	0.562418	0.744561	0.455133	0.490048
YIT11952_00957	hypothetical protein	83.9065	46.9904	55.3952	26.7776	45.0147	0.760411	0.873082	0.440755	0.841095
YIT11952_00958	Chromosome partition protein Smc	50.8307	32.0768	40.8107	23.9409	26.9302	0.85684	1.06176	0.650483	0.830615
YIT11952_00959	hypothetical protein	9.62298	5.04983	5.16245	2.50774	4.0754	0.712527	0.709456	0.359911	0.663968
YIT11952_00960	UvrABC system protein A	120.766	100.965	106.562	99.5004	150.377	1.13517	1.16691	1.13789	1.9522
YIT11952_00961	UvrABC system protein C	74.2722	81.029	76.7289	51.1945	131.129	1.48132	1.36619	0.951958	2.76795
YIT11952_00962	Shikimate dehydrogenase (NADP(+))	159.357	148.341	128.413	173.666	186.349	1.26393	1.06565	1.5051	1.83334
YIT11952_00963	Nucleotide-binding protein	141.258	170.397	127.634	159.086	165.454	1.63789	1.1949	1.5554	1.83634
YIT11952_00964	Putative sporulation transcription regulator WhiA	391.406	182.358	117.34	139.262	76.4938	0.632604	0.396459	0.49139	0.306397
YIT11952_00965	Phosphoglycerate kinase	2014.65	3064.18	2265.75	1773.69	1563.04	2.06514	1.48727	1.21591	1.21635
YIT11952_00966	Triosephosphate isomerase	301.063	367.51	333.43	205.864	115.005	1.65747	1.46462	0.944376	0.598887
YIT11952_00967	putative protein-export membrane protein SecG	516.196	506.467	307.962	235.616	343.077	1.33221	0.78897	0.630392	1.04199
YIT11952_00968	5-amino-6-(5-phospho-D-ribitylamino)uracil phosphatase YcsE	48.4268	54.2165	23.3718	21.4222	14.9302	1.52013	0.638243	0.610942	0.483356
YIT11952_00969	LL-diaminopimelate aminotransferase	160.784	112.607	89.4008	35.0587	39.2513	0.950947	0.735321	0.301144	0.382735
YIT11952_00970	hypothetical protein	136.828	14.9731	9.76902	2.71785	5.37185	0.148584	0.094418	0.027433	0.0615511
YIT11952_00971	Nicotinamide riboside transporter PnuC	96.2222	10.9428	9.09217	4.6375	3.64498	0.154415	0.12496	0.0665626	0.059389
YIT11952_00972	hypothetical protein	75.44	25.4715	22.284	18.4939	23.3535	0.458444	0.390633	0.338569	0.485329
YIT11952_00973	Transaldolase	6282.76	3804.21	2927.97	1029.79	2848.75	0.822145	0.616304	0.22637	0.71087
YIT11952_00974	Transketolase	2963.96	1706.5	1440.77	532.413	1669.61	0.781751	0.642836	0.248084	0.88314
YIT11952_00975	Heat-inducible transcription repressor HrcA	97.3734	103.907	47.3767	15.0309	15.1902	1.44891	0.643432	0.213189	0.244574
YIT11952_00976	Chaperone protein DnaJ 2	140.192	119.111	67.349	17.4602	24.9097	1.15362	0.63531	0.172008	0.278568
YIT11952_00977	hypothetical protein	51.0961	59.6264	31.1169	14.6651	34.9668	1.58448	0.805355	0.396386	1.07289
YIT11952_00978	Undecaprenyl-diphosphatase	169.938	207.743	113.059	63.7452	59.5901	1.65986	0.879818	0.518059	0.549757
YIT11952_00979	hypothetical protein	48.2227	58.6133	19.2925	17.5219	36.1379	1.65036	0.529072	0.501824	1.17489
YIT11952_00984	hypothetical protein	284.065	43.548	52.9991	44.3331	15.1978	0.208154	0.246734	0.215542	0.0838782
YIT11952_00985	hypothetical protein	203.519	31.684	31.2565	24.527	28.0093	0.211383	0.203102	0.166441	0.215767
YIT11952_00986	hypothetical protein	104.941	15.196	17.5499	15.4269	9.03447	0.196617	0.221162	0.203028	0.134973
YIT11952_00987	hypothetical protein	279.473	205.615	124.088	101.222	57.5353	0.998962	0.587174	0.500215	0.322761
YIT11952_00988	hypothetical protein	366.313	444.732	284.125	264.139	231.738	1.64847	1.02574	0.995869	0.991817
YIT11952_00989	hypothetical protein	80.392	135.378	86.098	110.472	99.8039	2.2865	1.41631	1.89784	1.94635
YIT11952_00990	hypothetical protein	102.966	124.251	63.0474	68.2667	79.3597	1.63848	0.809751	0.915664	1.20835
YIT11952_00991	5'-nucleotidase	206.92	198.329	89.0341	91.3807	118.943	1.30142	0.569026	0.60992	0.901207
YIT11952_00992	RNA polymerase-binding protein RbpA	487.896	313.562	343.608	241.865	194.57	0.872632	0.931352	0.684649	0.625223
YIT11952_00993	hypothetical protein	158.858	228.758	258.214	125.788	210.144	1.95525	2.14955	1.09358	2.07393
YIT11952_00994	hypothetical protein	389.242	567.701	410.743	359.077	473.77	1.98032	1.3955	1.27406	1.90825
YIT11952_00995	hypothetical protein	603.656	846.676	781.25	652.144	1068.99	1.90442	1.71151	1.49202	2.77632
YIT11952_00996	hypothetical protein	256.752	589.969	500.678	263.534	823.455	3.11996	2.57883	1.41757	5.02819
YIT11952_00998	hypothetical protein	410.278	90.234	112.328	67.7536	18.7951	0.298625	0.362066	0.228074	0.0718213
YIT11952_00999	GTPase Der	482.735	203.843	322.531	139.368	115.958	0.573353	0.883572	0.398728	0.376598
YIT11952_01000	putative RNA pseudouridine synthase	758.698	279.89	357.76	209.696	160.924	0.500902	0.623593	0.381718	0.332536
YIT11952_01001	Aquaporin Z	457.734	416.007	305.708	91.2434	168.066	1.23402	0.883226	0.275302	0.575643
YIT11952_01002	hypothetical protein	313.323	314.6	248.194	82.909	130.156	1.36333	1.04756	0.365453	0.651268
YIT11952_01003	Bifunctional purine biosynthesis protein PurH	457.183	467.633	452.528	125.562	181.636	1.38883	1.30898	0.379305	0.622871
YIT11952_01004	hypothetical protein	162.413	177.502	143.787	46.1536	37.3954	1.48394	1.17078	0.392469	0.36098
YIT11952_01005	Succinate--CoA ligase [ADP-forming] subunit alpha	228.192	341.508	278.558	132.231	67.1132	2.03205	1.61434	0.800299	0.461099
YIT11952_01006	Succinate--CoA ligase [ADP-forming] subunit beta	230.455	308.825	259.903	132.902	78.9041	1.81954	1.49143	0.796463	0.536785
YIT11952_01007	Adenine phosphoribosyltransferase	322.163	367.498	267.11	182.979	87.1987	1.54887	1.09646	0.784416	0.424347
YIT11952_01008	hypothetical protein	1069.43	1037.01	871.265	304.683	419.271	1.31663	1.0774	0.393475	0.614651
YIT11952_01009	Holliday junction ATP-dependent DNA helicase RuvB	97.7463	51.6544	42.038	29.494	35.5322	0.717532	0.568749	0.41673	0.569913
YIT11952_01010	Holliday junction ATP-dependent DNA helicase RuvA	191.324	97.7436	65.2403	35.6355	43.3109	0.693672	0.450947	0.257238	0.354907
YIT11952_01011	Crossover junction endodeoxyribonuclease RuvC	172.557	203.443	105.353	58.8331	33.4679	1.60083	0.807411	0.470881	0.304077
YIT11952_01012	putative transcriptional regulatory protein	956.851	879.068	518.71	268.76	172.993	1.24742	0.7169	0.38792	0.283447
YIT11952_01013	CDP-diacylglycerol--inositol 3-phosphatidyltransferase	66.2611	86.2687	44.3082	40.9523	11.192	1.76778	0.884308	0.853573	0.264811
YIT11952_01014	Threonine--tRNA ligase	328.451	458.373	246.01	203.717	123.841	1.89489	0.990512	0.856598	0.591128
YIT11952_01015	hypothetical protein	119.498	207.232	173.703	36.2528	192.677	2.35469	1.92232	0.41899	2.52789
YIT11952_01016	hypothetical protein	173.82	307.723	240.969	56.1689	294.059	2.40377	1.83332	0.44629	2.65228
YIT11952_01017	hypothetical protein	205.93	383.015	241.679	61.1433	328.947	2.52541	1.55202	0.410064	2.50434
YIT11952_01018	Putative CDP-diacylglycerol--glycerol-3-phosphate 3-phosphatidyl-transferase 1	243.504	432.825	194.704	56.534	279.295	2.41346	1.05742	0.320646	1.79822
YIT11952_01019	ATP phosphoribosyltransferase	296.019	397.408	243.206	176.158	248.059	1.82286	1.08651	0.821872	1.31378
YIT11952_01020	Phosphoribosyl-ATP pyrophosphatase	434.754	636.063	395.06	419.955	499.406	1.98651	1.20171	1.33408	1.80093
YIT11952_01021	Ribulose-phosphate 3-epimerase	370.668	507.88	336.143	314.591	393.14	1.86042	1.19927	1.17215	1.66283
YIT11952_01022	Prolipoprotein diacylglyceryl transferase	164.907	225.852	170.811	87.4698	62.8552	1.8596	1.36979	0.732557	0.597572
YIT11952_01023	Tryptophan synthase alpha chain	156.269	263.292	225.322	90.8123	46.5723	2.2877	1.90682	0.802591	0.467242
YIT11952_01024	Tryptophan synthase beta chain	146.006	239.205	179.832	102.145	40.3085	2.22451	1.62883	0.966204	0.432825
YIT11952_01025	Anthranilate synthase component 1	149.719	263.549	194.941	122.746	43.9132	2.39012	1.72189	1.13228	0.459839
YIT11952_01026	Phosphoribosyl-AMP cyclohydrolase	187.945	303.972	190.391	122.004	48.7153	2.19602	1.33966	0.896527	0.40637
YIT11952_01027	Imidazole glycerol phosphate synthase subunit HisF	207.641	280.682	190.892	126.777	69.4322	1.83542	1.21577	0.843233	0.524245
YIT11952_01028	putative dual-specificity RNA methyltransferase RlmN	211.532	372.181	302.24	241.447	275.325	2.38897	1.88953	1.5764	2.04059
YIT11952_01029	Phosphatidate cytidylyltransferase	498.429	713.627	652.794	490.729	586.408	1.94403	1.73201	1.35975	1.84452
YIT11952_01030	Ribosome-recycling factor	918.663	1155.92	1052.39	838.457	947.833	1.70847	1.51495	1.26051	1.61757
YIT11952_01031	Uridylate kinase	762.396	764.755	567.285	476.255	425.078	1.362	0.984009	0.86274	0.874127
YIT11952_01032	hypothetical protein	739.331	695.689	680.464	713.351	517.14	1.27765	1.21715	1.33256	1.09662
YIT11952_01033	Elongation factor Ts	4787.28	6236.25	5683.87	5555.26	4623.85	1.76876	1.57012	1.60264	1.51426
YIT11952_01034	30S ribosomal protein S2	8003.79	8003.92	8314.51	7323.37	4930.17	1.35782	1.37379	1.26368	0.965724
YIT11952_01035	Peptide deformylase	220.283	251.177	225.351	359.411	467.041	1.54822	1.35287	2.25337	3.32401
YIT11952_01036	Long-chain-fatty-acid--CoA ligase FadD15	122.592	176.19	177.161	403.201	484.753	1.95144	1.91111	4.54235	6.19934
YIT11952_01037	hypothetical protein	54.7671	499.673	679.045	1020.14	7586.45	12.388	16.3967	25.7252	217.173
YIT11952_01038	hypothetical protein	63.3474	24.0688	15.6336	8.19546	11.6745	0.515895	0.326368	0.178676	0.288932
YIT11952_01039	hypothetical protein	35.128	17.6341	6.99964	4.16523	7.31786	0.681606	0.263512	0.163759	0.326601
YIT11952_01040	hypothetical protein	29.45	3.55057	2.85446	0.507881	0.981523	0.163699	0.128179	0.0238176	0.0522519
YIT11952_01041	hypothetical protein	32.1356	5.09429	2.52765	2.57848	0.453011	0.215244	0.104018	0.110815	0.0221008
YIT11952_01042	hypothetical protein	42.1587	8.63814	4.28601	9.18161	3.84074	0.278207	0.134445	0.300783	0.142828
YIT11952_01043	hypothetical protein	43.6645	7.19533	4.5174	3.88228	5.98895	0.223746	0.136816	0.122795	0.215035
YIT11952_01044	hypothetical protein	29.94	4.22784	3.09741	1.33943	2.62477	0.191735	0.136812	0.0617861	0.137444
YIT11952_01045	hypothetical protein	89.8665	33.2998	25.9258	37.3642	36.0642	0.503128	0.381516	0.574222	0.629166
YIT11952_01046	hypothetical protein	78.5555	22.9243	15.5335	32.9107	20.8797	0.396236	0.261501	0.578605	0.41671
YIT11952_01047	hypothetical protein	67.8581	25.7642	11.9603	41.4186	18.6151	0.515525	0.233088	0.842976	0.430081
YIT11952_01048	hypothetical protein	64.2856	3.88548	5.01246	14.4875	4.74125	0.0820663	0.103113	0.311245	0.115629
YIT11952_01049	hypothetical protein	159.303	41.5457	33.1785	136.928	45.8838	0.354109	0.27543	1.18711	0.451567
YIT11952_01050	hypothetical protein	1143.63	363.131	290.96	1453.83	844.11	0.431133	0.336454	1.75569	1.15717
YIT11952_01051	hypothetical protein	1195.57	348.273	307.109	1542.73	807.775	0.395529	0.3397	1.78212	1.05926
YIT11952_01052	hypothetical protein	19.6218	3.38545	1.24783	0.636459	0.559095	0.234267	0.0840996	0.0447974	0.0446718
YIT11952_01053	hypothetical protein	26.6087	14.1172	7.68576	10.7378	9.88177	0.720379	0.381982	0.557333	0.582235
YIT11952_01054	hypothetical protein	24.0329	4.59079	4.20295	3.31304	3.08153	0.259367	0.231274	0.190389	0.201023
YIT11952_01055	hypothetical protein	90.4387	73.6775	56.3977	100.561	139.719	1.10615	0.82468	1.53566	2.42208
YIT11952_01056	hypothetical protein	65.6573	41.3911	21.2978	33.9857	33.1264	0.855971	0.428973	0.714884	0.791003
YIT11952_01057	hypothetical protein	81.6579	74.3259	53.8852	86.98	113.049	1.23588	0.87267	1.4711	2.17047
YIT11952_01058	hypothetical protein	149.387	114.129	131.972	71.0071	82.1936	1.03733	1.16828	0.656463	0.862604
YIT11952_01059	hypothetical protein	31.0703	2.7852	3.43949	3.28936	2.47674	0.121715	0.146396	0.146214	0.124975
YIT11952_01060	hypothetical protein	30.9351	6.70346	7.21198	4.83013	5.15643	0.294227	0.308305	0.215639	0.261327
YIT11952_01061	hypothetical protein	22.4229	3.15241	3.25341	1.49347	0.583083	0.190891	0.191878	0.0919869	0.0407685
YIT11952_01062	Chromosome partition protein Smc	58.744	56.7533	57.9515	147.613	157.082	1.31178	1.30461	3.47042	4.19227
YIT11952_01063	hypothetical protein	127.273	74.8573	64.2768	101.191	174.043	0.798608	0.667878	1.09806	2.14392
YIT11952_01064	hypothetical protein	101.792	79.7141	76.8463	66.5071	111.726	1.0633	0.998358	0.902348	1.72079
YIT11952_01065	hypothetical protein	96.5453	13.8935	18.5208	8.22768	1.60613	0.195396	0.253692	0.117698	0.0260817
YIT11952_01066	hypothetical protein	42.8055	7.72273	7.6905	5.34896	3.75902	0.244966	0.237593	0.17258	0.137677
YIT11952_01067	hypothetical protein	54.4313	19.0569	17.916	8.97423	13.6069	0.475377	0.435283	0.227704	0.391921
YIT11952_01068	hypothetical protein	28.4035	2.41055	2.79875	3.17226	1.11466	0.115234	0.130308	0.154248	0.061526
YIT11952_01069	hypothetical protein	28.1081	2.72188	4.68182	1.59199	1.63156	0.131484	0.220273	0.0782221	0.0910033
YIT11952_01070	hypothetical protein	31.3572	4.63117	4.6053	3.04729	2.17497	0.200534	0.194222	0.134214	0.108743
YIT11952_01071	hypothetical protein	48.2035	7.34753	5.68721	5.80157	0.849395	0.206966	0.156027	0.166222	0.027626
YIT11952_01072	hypothetical protein	80.2678	15.6511	12.2728	9.69258	15.4324	0.264752	0.2022	0.166771	0.301424
YIT11952_01073	hypothetical protein	66.2489	21.4252	16.4297	12.3082	26.3017	0.439117	0.327967	0.256588	0.622433
YIT11952_01074	hypothetical protein	66.0905	42.0575	30.4395	22.2169	70.8751	0.864051	0.609085	0.464264	1.68129
YIT11952_01075	hypothetical protein	25.5489	2.69065	1.85124	0.708173	2.48837	0.142994	0.0958226	0.0382814	0.152696
YIT11952_01076	hypothetical protein	27.678	2.51594	2.81796	1.46298	1.01459	0.123424	0.134641	0.0730002	0.0574701
YIT11952_01077	hypothetical protein	56.7443	4.74623	6.32697	3.123	1.37169	0.11357	0.147453	0.0760101	0.0378985
YIT11952_01078	hypothetical protein	27.0683	2.66385	3.27285	1.10176	0.879851	0.133623	0.159898	0.0562142	0.0509606
YIT11952_01079	hypothetical protein	17.5213	4.02966	0.770143	0.785629	1.20773	0.312274	0.0581277	0.0619259	0.108066
YIT11952_01080	hypothetical protein	18.2057	4.58486	1.0515	2.81569	2.12009	0.341943	0.0763803	0.213599	0.182572
YIT11952_01081	hypothetical protein	59.9946	30.5657	19.0898	32.5625	30.7076	0.691763	0.420792	0.749595	0.802456
YIT11952_01082	hypothetical protein	33.1577	27.3784	15.4633	37.9119	37.5551	1.12114	0.61673	1.57911	1.77571
YIT11952_01083	hypothetical protein	31.3646	26.1582	13.9599	33.931	29.3013	1.13241	0.588601	1.49409	1.46465
YIT11952_01084	DNA-invertase hin	38.7615	12.0136	6.43638	30.3237	20.4906	0.42083	0.219593	1.08044	0.82878
YIT11952_01085	hypothetical protein	47.9138	24.8196	12.9368	17.6179	12.868	0.703346	0.357062	0.507826	0.421053
YIT11952_01086	hypothetical protein	78.5992	103.203	57.6614	68.0036	73.2758	1.78283	0.970165	1.19491	1.4616
YIT11952_01087	hypothetical protein	105.397	94.1336	51.4321	56.1099	58.8914	1.2127	0.645336	0.735247	0.876014
YIT11952_01088	hypothetical protein	191.891	108.171	57.1839	19.5897	56.2145	0.765403	0.394092	0.140992	0.459282
YIT11952_01089	hypothetical protein	385.787	243.216	114.163	107.169	105.5	0.85601	0.391342	0.383656	0.428736
YIT11952_01090	hypothetical protein	929.819	631.888	369.037	475.729	354.198	0.922733	0.524867	0.706614	0.597219
YIT11952_01091	hypothetical protein	26.1419	4.40175	4.23993	3.24389	7.3275	0.228625	0.214487	0.171376	0.439446
YIT11952_01092	hypothetical protein	29.8642	1.28134	1.30236	1.83952	0.673301	0.058257	0.057671	0.0850699	0.0353464
YIT11952_01093	hypothetical protein	50.5292	10.8821	7.91823	12.1347	21.2705	0.29242	0.207235	0.331671	0.659968
YIT11952_01094	hypothetical protein	41.5702	3.58192	1.02686	0	0	0.116995	0.0326668	0	0
YIT11952_01095	hypothetical protein	40.1918	3.55775	0.266068	1.22138	0.53646	0.120191	0.00875455	0.0419697	0.020926
YIT11952_01096	hypothetical protein	43.224	3.44102	0.408192	0.3123	0.137169	0.108093	0.0124887	0.00997857	0.0049753
YIT11952_01097	hypothetical protein	86.576	1.19397	4.10743	7.85629	8.2816	0.0187255	0.062741	0.125326	0.14997
YIT11952_01098	DNA topoisomerase 3	55.9112	5.30222	2.95064	2.32589	1.44224	0.128764	0.0697905	0.0574529	0.0404413
YIT11952_01099	hypothetical protein	78.084	3.26557	1.6851	3.00822	0	0.0567848	0.0285392	0.053207	0
YIT11952_01100	hypothetical protein	199.984	116.922	62.2021	44.2265	76.6671	0.793843	0.411329	0.305428	0.601037
YIT11952_01101	Toxin YoeB	693.393	145.551	79.8015	155.629	155.116	0.285017	0.152198	0.30998	0.350722
YIT11952_01102	hypothetical protein	826.808	145.363	95.9344	173.38	113.214	0.238717	0.153444	0.289612	0.214675
YIT11952_01103	hypothetical protein	89.2985	15.1387	13.9498	12.3329	3.33347	0.230186	0.206586	0.19074	0.0585248
YIT11952_01104	RecBCD enzyme subunit RecD	28.4656	6.49111	4.31059	2.95554	1.93138	0.309623	0.20026	0.143396	0.106374
YIT11952_01105	hypothetical protein	16.3895	4.2192	4.63661	1.85081	2.16778	0.349542	0.374122	0.155961	0.207366
YIT11952_01106	hypothetical protein	36.0285	5.81414	6.78619	2.45936	5.52107	0.219116	0.249091	0.0942752	0.24025
YIT11952_01107	hypothetical protein	16.888	4.83344	1.58359	2.12025	1.86253	0.388608	0.124006	0.173392	0.172906
YIT11952_01108	Single-stranded DNA-binding protein	165.302	128.349	72.6056	47.2695	161.863	1.05426	0.58086	0.394935	1.53517
YIT11952_01109	hypothetical protein	165.948	47.8595	31.8218	20.6414	24.1765	0.391589	0.253589	0.171786	0.228406
YIT11952_01110	DNA polymerase III PolC-type	180.769	46.9402	19.5592	21.7881	10.937	0.352579	0.143089	0.166463	0.0948549
YIT11952_01111	hypothetical protein	143.685	26.7763	10.5042	14.8368	9.95602	0.253031	0.0966789	0.14261	0.108633
YIT11952_01112	hypothetical protein	243.512	36.2968	10.1317	6.70404	2.20843	0.202387	0.0550223	0.0380222	0.0142183
YIT11952_01113	hypothetical protein	494.373	123.067	16.2568	54.5144	14.8778	0.338005	0.0434869	0.152292	0.0471815
YIT11952_01114	hypothetical protein	137.298	18.8443	5.20398	2.27513	1.19915	0.186359	0.0501246	0.0228856	0.0136929
YIT11952_01115	hypothetical protein	164.096	14.406	6.46415	4.12133	1.44815	0.119201	0.0520946	0.0346866	0.0138358
YIT11952_01116	hypothetical protein	290.661	22.1848	8.47985	9.40728	4.84429	0.103634	0.0385816	0.044699	0.0261294
YIT11952_01117	hypothetical protein	216.734	23.932	11.555	22.1012	12.6196	0.149929	0.0705049	0.140835	0.0912859
YIT11952_01118	hypothetical protein	199.489	56.3834	29.9882	28.3132	50.6008	0.383767	0.198797	0.196016	0.397673
YIT11952_01119	hypothetical protein	430.094	124.173	60.8343	74.7409	108.929	0.392012	0.187053	0.240003	0.39707
YIT11952_01120	hypothetical protein	478.913	64.9324	26.9005	29.6992	22.3131	0.184094	0.0742817	0.0856466	0.073045
YIT11952_01121	hypothetical protein	1003.55	144.012	55.1343	56.0818	52.0254	0.194846	0.0726542	0.0771798	0.0812761
YIT11952_01122	hypothetical protein	1871.51	215.423	78.3033	113.933	52.1565	0.156291	0.0553306	0.0840771	0.043692
YIT11952_01123	hypothetical protein	131.491	23.1254	18.1592	20.5091	16.8538	0.238796	0.182632	0.215412	0.20095
YIT11952_01124	hypothetical protein	88.2793	143.906	105.662	113.808	401.484	2.21337	1.58284	1.78047	7.1301
YIT11952_01125	hypothetical protein	55.0756	2.78208	2.23317	1.46447	1.50087	0.0685874	0.0536216	0.0367235	0.0427239
YIT11952_01126	hypothetical protein	86.4338	5.26996	6.7985	0.866901	2.28458	0.0827862	0.104018	0.0138518	0.041439
YIT11952_01127	hypothetical protein	85.553	4.02181	4.20008	2.26828	0.664188	0.0638294	0.0649233	0.036617	0.0121715
YIT11952_01128	hypothetical protein	96.9651	4.58486	4.60032	5.02803	5.30022	0.0642015	0.062741	0.0716149	0.085697
YIT11952_01129	hypothetical protein	77.8211	5.15153	3.50747	1.69484	2.23324	0.0898822	0.0596039	0.0300783	0.0449909
YIT11952_01130	hypothetical protein	79.0926	2.71615	3.11464	0.95318	0	0.0466286	0.0520775	0.0166441	0
YIT11952_01131	hypothetical protein	170.903	7.35539	6.67732	1.88215	0.472391	0.0584373	0.051669	0.0152099	0.00433349
YIT11952_01132	hypothetical protein	150.065	8.27822	9.85783	6.70404	9.56985	0.0749018	0.0868721	0.061699	0.0999798
YIT11952_01133	hypothetical protein	209.506	6.94676	6.22338	4.76139	5.35376	0.0450215	0.0392833	0.0313876	0.0400635
YIT11952_01134	hypothetical protein	218.252	10.5134	6.17493	3.71197	1.7786	0.0654061	0.0374155	0.0234891	0.0127763
YIT11952_01135	hypothetical protein	823.411	169.723	142.614	152.209	100.356	0.279871	0.229047	0.255296	0.191079
YIT11952_01136	hypothetical protein	266.095	163.431	124.9	116.619	83.0183	0.833933	0.620732	0.605274	0.489129
YIT11952_01137	hypothetical protein	158.693	26.0252	22.8587	24.7758	20.484	0.222675	0.190491	0.215621	0.202369
YIT11952_01138	ATP-dependent RNA helicase DbpA	191.938	26.6531	22.6403	33.0882	17.2272	0.188548	0.155991	0.238086	0.140716
YIT11952_01139	hypothetical protein	95.1384	4.40852	4.42338	6.7685	0	0.0629175	0.0614861	0.0982557	0
YIT11952_01140	hypothetical protein	122.422	25.2556	20.6068	18.7486	15.721	0.280112	0.222602	0.211509	0.201329
YIT11952_01141	hypothetical protein	52.0758	19.5345	16.0591	26.0853	29.2243	0.509332	0.407816	0.6918	0.879822
YIT11952_01142	hypothetical protein	63.0146	29.2424	22.0287	38.4827	42.688	0.630095	0.462302	0.843423	1.06207
YIT11952_01143	hypothetical protein	169.778	84.7612	53.9906	45.639	47.4302	0.677877	0.420548	0.371259	0.437987
YIT11952_01144	hypothetical protein	67.5332	34.8283	25.4828	21.2066	32.4504	0.700245	0.49901	0.433687	0.753336
YIT11952_01145	DNA-invertase hin	78.05	39.6074	39.741	31.5897	44.631	0.68903	0.673355	0.558977	0.8965
YIT11952_01146	hypothetical protein	27.0106	3.95247	1.69963	3.4676	6.47297	0.198687	0.0832143	0.177303	0.375714
YIT11952_01147	hypothetical protein	34.801	6.98269	5.89204	3.81437	4.26455	0.272437	0.223899	0.151374	0.192118
YIT11952_01148	hypothetical protein	43.3861	14.5551	11.5399	8.38004	9.46469	0.455511	0.351747	0.266758	0.342012
YIT11952_01149	hypothetical protein	34.4153	10.4417	9.7966	5.6214	3.01773	0.41196	0.376446	0.225587	0.137472
YIT11952_01150	hypothetical protein	31.6532	13.5905	5.29279	5.39922	7.70726	0.582977	0.221129	0.235578	0.381741
YIT11952_01151	hypothetical protein	24.5004	4.36653	3.75536	2.87316	4.41685	0.24199	0.202702	0.16196	0.282635
YIT11952_01152	hypothetical protein	18.1397	2.6745	3.94313	4.52522	1.32506	0.200192	0.287468	0.344533	0.114522
YIT11952_01153	hypothetical protein	146.225	19.7715	29.1828	10.8999	4.32419	0.183592	0.263928	0.102949	0.0463629
YIT11952_01154	hypothetical protein	70.5293	4.70242	9.60506	5.4148	4.75661	0.0905288	0.180098	0.106031	0.105734
YIT11952_01155	hypothetical protein	26.3851	0	1.84013	1.20673	2.12009	0	0.0922292	0.0631644	0.125975
YIT11952_01156	hypothetical protein	34.0627	4.38443	0.538679	2.4728	0	0.174771	0.0209137	0.100261	0
YIT11952_01157	hypothetical protein	22.6747	4.43476	2.05371	1.34679	3.1549	0.265561	0.119778	0.0820316	0.218138
YIT11952_01158	hypothetical protein	35.4144	4.07126	2.96274	3.29707	0.724074	0.156093	0.110635	0.128579	0.0320546
YIT11952_01159	hypothetical protein	20.0756	7.47532	0.714335	2.1861	1.92037	0.505587	0.0470557	0.150391	0.14997
YIT11952_01160	hypothetical protein	65.9626	35.6811	21.0463	9.14187	12.5935	0.734471	0.421946	0.191407	0.29932
YIT11952_01161	Putative prophage phiRv2 integrase	46.3362	14.6162	9.92399	8.66125	8.59656	0.4283	0.283234	0.258156	0.290865
YIT11952_01162	hypothetical protein	43.6873	5.80109	2.92466	0.526495	1.15624	0.180297	0.0885317	0.0166441	0.0414936
YIT11952_01163	hypothetical protein	43.6654	6.36786	1.5427	2.36058	0.933138	0.198012	0.046722	0.0746624	0.0335039
YIT11952_01164	hypothetical protein	53.1366	7.78294	0.608508	3.72446	0.817936	0.198877	0.0151444	0.0968036	0.0241331
YIT11952_01165	hypothetical protein	53.7803	6.53997	0.592062	2.26488	0.795829	0.165115	0.0145587	0.0581624	0.0231997
YIT11952_01166	hypothetical protein	63.0893	9.11762	1.36914	1.14273	0.501915	0.196228	0.0286993	0.0250156	0.0124727
YIT11952_01167	hypothetical protein	88.383	17.9504	9.83196	6.33452	6.83975	0.275765	0.147113	0.0989843	0.121327
YIT11952_01168	hypothetical protein	796.064	2799.29	2048.65	2852.59	3099.82	4.77458	3.40328	4.94895	6.10485
YIT11952_01169	hypothetical protein	347.274	52.9763	25.1278	47.3226	44.1685	0.207131	0.0956887	0.188199	0.199401
YIT11952_01170	hypothetical protein	222.358	3.08122	5.29991	5.6768	4.27437	0.018815	0.0315206	0.0352592	0.0301375
YIT11952_01172	Ribose-phosphate pyrophosphokinase	926.517	1177.06	829.012	952.376	521.016	1.72496	1.18328	1.41963	0.881626
YIT11952_01173	nicotinate-nucleotide adenylyltransferase	115.898	210.523	139.488	106.618	157.871	2.46637	1.59161	1.27051	2.13557
YIT11952_01174	hypothetical protein	105.914	226.88	173.952	129.329	170.982	2.90855	2.17197	1.68641	2.53095
YIT11952_01175	Gamma-glutamyl phosphate reductase	75.3751	112.615	108.106	78.6347	98.522	2.02863	1.89671	1.44081	2.04924
YIT11952_01176	Serine hydroxymethyltransferase 1	238.358	422.996	357.309	221.879	145.776	2.40957	1.9824	1.28561	0.958835
YIT11952_01177	Threonine synthase	189.244	421.974	302.426	142.528	136.869	3.0276	2.11337	1.04016	1.13389
YIT11952_01178	hypothetical protein	68.1614	45.4095	27.6472	13.0613	5.99067	0.90457	0.536404	0.264649	0.137792
YIT11952_01179	hypothetical protein	40.2338	18.6035	18.4082	9.21366	23.8186	0.627825	0.60506	0.316274	0.928139
YIT11952_01180	hypothetical protein	90.5589	78.7456	71.511	69.3697	146.879	1.18067	1.04429	1.05794	2.54282
YIT11952_01181	hypothetical protein	92.6225	60.6539	62.0222	43.5762	89.4413	0.889153	0.885541	0.649762	1.51394
YIT11952_01182	General stress protein 39	91.7887	406.809	846.771	979.357	5959.46	6.01778	12.1999	14.7358	101.79
YIT11952_01183	hypothetical protein	101.107	27.9351	46.2187	31.1573	74.8693	0.37515	0.604528	0.425599	1.16094
YIT11952_01184	hypothetical protein	62.057	15.0818	15.565	9.92374	13.0762	0.329987	0.331694	0.220854	0.330353
YIT11952_01185	Putative peroxiredoxin	48.9161	26.8309	14.7683	21.1855	14.392	0.744762	0.399261	0.598147	0.46127
YIT11952_01186	hypothetical protein	42.8265	18.8185	5.88527	9.75587	6.59232	0.596632	0.181732	0.314612	0.241331
YIT11952_01187	hypothetical protein	51.5708	18.0616	6.57189	19.1979	5.62145	0.475539	0.168525	0.514129	0.170896
YIT11952_01188	hypothetical protein	101.781	70.0465	50.3491	39.4673	39.8942	0.934446	0.654189	0.53554	0.61451
YIT11952_01189	hypothetical protein	29.2709	2.44765	2.20774	2.67114	0.897173	0.11354	0.0997449	0.126032	0.0480537
YIT11952_01190	hypothetical protein	202.156	80.4598	83.8882	63.294	42.6096	0.540414	0.548773	0.432411	0.330452
YIT11952_01191	hypothetical protein	238.511	105.769	92.5674	82.7785	48.4777	0.60212	0.513249	0.479325	0.318654
YIT11952_01192	HTH-type transcriptional repressor YtrA	97.1117	48.2138	44.5949	25.1401	59.5925	0.674116	0.607285	0.357534	0.96207
YIT11952_01193	Vitamin B12 import ATP-binding protein BtuD	90.9903	48.2811	34.8669	19.4007	46.0148	0.720472	0.506754	0.294473	0.792847
YIT11952_01194	hypothetical protein	93.2861	46.6799	35.1967	16.1991	41.2116	0.679435	0.498958	0.239825	0.692612
YIT11952_01195	Fructose-1-phosphate phosphatase YqaB	123.98	73.8093	52.7244	40.4528	44.9716	0.808342	0.562393	0.450629	0.568688
YIT11952_01196	DNA repair protein RecN	132.273	47.8093	41.4641	28.1888	23.6756	0.490768	0.414552	0.294324	0.280618
YIT11952_01197	NAD kinase	288.508	55.1746	52.911	55.742	29.4927	0.259667	0.242531	0.266838	0.160267
YIT11952_01198	Ktr system potassium uptake protein B	120.639	49.5597	41.411	43.377	56.7493	0.557798	0.453949	0.496586	0.737498
YIT11952_01199	Ktr system potassium uptake protein A	190.172	69.7544	50.1935	35.5191	36.8746	0.498034	0.349043	0.25795	0.303996
YIT11952_01200	16S/23S rRNA (cytidine-2'-O)-methyltransferase TlyA	219.702	139.14	123.029	21.379	31.3005	0.85991	0.740544	0.134392	0.223359
YIT11952_01201	hypothetical protein	354.79	315.824	298.425	112.763	147.745	1.20867	1.11235	0.438951	0.652872
YIT11952_01202	hypothetical protein	433.469	313.455	266.117	158.195	207.622	0.981865	0.811882	0.504029	0.750935
YIT11952_01203	Tyrosine--tRNA ligase	724.454	417.3	297.091	291.764	299.252	0.782117	0.542323	0.556214	0.647609
YIT11952_01204	hypothetical protein	45.1124	101.509	73.0569	54.7386	114.229	3.05524	2.14163	1.67579	3.96979
YIT11952_01205	hypothetical protein	86.7606	88.8174	81.6581	28.8924	41.0372	1.38999	1.24467	0.45992	0.741552
YIT11952_01206	hypothetical protein	107.286	110.801	123.706	47.6184	38.4526	1.40228	1.52484	0.612988	0.561912
YIT11952_01207	Argininosuccinate lyase	262.055	212.065	279.835	120.328	108.64	1.09878	1.41217	0.634155	0.649958
YIT11952_01208	Argininosuccinate synthase	596.698	926.038	1923.51	172.268	253.996	2.10721	4.26303	0.398722	0.667357
YIT11952_01209	Arginine repressor	266.919	491.14	834.095	78.9283	160.496	2.49839	4.13252	0.40839	0.942698
YIT11952_01210	Ornithine carbamoyltransferase	335.429	579.377	1328.21	137.142	186.52	2.34528	5.23655	0.564666	0.871787
YIT11952_01211	Acetylornithine aminotransferase	232.702	411.435	1163.77	78.3301	102.242	2.40069	6.61374	0.464891	0.688837
YIT11952_01212	Acetylglutamate kinase	235.315	400.397	1368.15	67.7759	76.568	2.31034	7.68886	0.397784	0.510134
YIT11952_01213	Arginine biosynthesis bifunctional protein ArgJ	288.565	475.489	1851.64	75.3561	94.8889	2.23733	8.48577	0.360658	0.515535
YIT11952_01214	N-acetyl-gamma-glutamyl-phosphate reductase	284.543	383.328	1583.73	67.224	67.1604	1.82918	7.3606	0.326286	0.370043
YIT11952_01215	hypothetical protein	250.439	348.304	304.188	279.567	233.122	1.88838	1.60627	1.54172	1.45938
YIT11952_01216	Phenylalanine--tRNA ligase beta subunit	464.961	510.615	503.127	422.528	371.371	1.49112	1.431	1.25505	1.25221
YIT11952_01217	Phenylalanine--tRNA ligase alpha subunit	643.969	589.206	556.487	387.13	431.139	1.24233	1.1428	0.830257	1.04964
YIT11952_01218	23S rRNA (guanosine-2'-O-)-methyltransferase RlmB	168.193	295.416	266.15	176.413	220.994	2.38485	2.09265	1.44858	2.05996
YIT11952_01219	LOG family protein YvdD	90.3797	61.2159	48.1091	43.0577	68.8151	0.919661	0.703938	0.657962	1.19371
YIT11952_01220	Glutamine synthetase	937.661	799.719	639.764	83.8704	97.0048	1.15805	0.902303	0.123533	0.162194
YIT11952_01221	putative protein	632.837	728.571	420.374	322.68	411.393	1.5632	0.878461	0.704209	1.01918
YIT11952_01222	Dihydrolipoyl dehydrogenase	151.754	191.036	76.8937	43.4609	42.6486	1.70926	0.670083	0.39553	0.440606
YIT11952_01223	putative protein	242.355	256.045	158.739	156.344	172.719	1.43449	0.866182	0.890944	1.11731
YIT11952_01224	Succinyl-diaminopimelate desuccinylase	257.486	267.618	166.315	94.055	148.875	1.41123	0.854194	0.504487	0.906474
YIT11952_01225	Putative HMP/thiamine permease protein YkoC	72.0659	42.5582	21.5165	15.0304	16.9758	0.80184	0.394839	0.288046	0.369307
YIT11952_01226	Putative HMP/thiamine import ATP-binding protein YkoD	42.1391	8.61007	7.99998	4.0467	2.31063	0.277432	0.251063	0.132629	0.0859669
YIT11952_01227	Putative HMP/thiamine permease protein YkoE	122.063	25.2842	15.1411	16.7601	11.0421	0.281254	0.164041	0.189633	0.141826
YIT11952_01228	Iron-sulfur cluster carrier protein	155.383	94.905	76.7891	52.9691	24.3281	0.829319	0.653546	0.470805	0.245467
YIT11952_01229	DNA ligase	178.18	104.556	103.993	82.9173	55.9039	0.796751	0.771835	0.642698	0.491891
YIT11952_01230	hypothetical protein	143.237	178.484	149.765	108.411	91.4065	1.69192	1.38273	1.0453	1.00048
YIT11952_01231	hypothetical protein	31.5224	15.9794	14.0952	6.20078	4.02609	0.688298	0.591331	0.271675	0.20024
YIT11952_01232	hypothetical protein	94.2408	290.623	201.664	18.9685	33.0068	4.18721	2.82988	0.277982	0.549099
YIT11952_01233	Biotin transport ATP-binding protein BioM	79.6438	103.584	70.1001	54.5634	80.4849	1.76594	1.16398	0.946174	1.58434
YIT11952_01234	Histidinol-phosphate aminotransferase	70.2128	95.2225	64.9567	42.7641	71.3754	1.84144	1.22345	0.841172	1.59375
YIT11952_01235	Polyphosphate glucokinase	500.775	805.336	584.025	749.097	971.363	2.18358	1.54229	2.06594	3.04106
YIT11952_01236	hypothetical protein	137.878	316.848	238.474	260.773	426.135	3.12027	2.28731	2.61211	4.84552
YIT11952_01237	hypothetical protein	115.135	28.4817	22.1054	17.3695	14.4552	0.335888	0.253905	0.208355	0.196835
YIT11952_01238	Aminopyrimidine aminohydrolase	99.4593	47.6097	31.0624	102.132	32.9539	0.649957	0.413018	1.4182	0.519455
YIT11952_01239	RNA-binding protein YhbY	642.812	383.57	323.762	1126.87	410.075	0.810205	0.66607	2.42109	1.00015
YIT11952_01240	Energy-coupling factor transporter transmembrane protein EcfT	64.2927	44.3977	32.3187	892.888	6.31778	0.937634	0.664769	19.1804	0.15406
YIT11952_01241	hypothetical protein	723.595	369.099	348.616	9627.38	87.1045	0.692599	0.637133	18.3753	0.188726
YIT11952_01242	hypothetical protein	61.0804	35.9509	39.1467	20.9039	28.5183	0.799175	0.847563	0.472659	0.731995
YIT11952_01243	hypothetical protein	107.451	48.8203	38.7272	27.9335	24.5381	0.616913	0.476633	0.359034	0.358028
YIT11952_01244	Glyoxylate/hydroxypyruvate reductase A	114.787	54.1365	43.5809	40.8622	32.159	0.640371	0.502091	0.491644	0.439234
YIT11952_01245	D-aminoacyl-tRNA deacylase	88.8434	31.0433	19.921	5.02803	3.86475	0.474436	0.296527	0.0781616	0.0681997
YIT11952_01246	hypothetical protein	114.685	39.0755	22.7029	9.59896	7.82988	0.462629	0.26179	0.115595	0.107037
YIT11952_01247	hypothetical protein	109.04	18.7137	17.4356	18.4703	8.11259	0.233028	0.21146	0.233942	0.116643
YIT11952_01248	hypothetical protein	45.1744	63.3313	54.6661	31.3871	65.8513	1.90353	1.60031	0.959577	2.28538
YIT11952_01249	hypothetical protein	21.8936	36.1934	29.536	20.4846	71.6008	2.24464	1.78408	1.2922	5.12729
YIT11952_01250	hypothetical protein	35.3915	47.9059	45.1817	44.1886	60.8167	1.83791	1.68827	1.72438	2.69408
YIT11952_01251	hypothetical protein	45.0465	62.7612	69.1533	49.4991	114.164	1.89175	2.03016	1.5176	3.97334
YIT11952_01252	hypothetical protein	53.7181	79.3886	83.4275	52.0867	153.267	2.00665	2.05384	1.33915	4.47318
YIT11952_01253	ATP-dependent RNA helicase RhlE	40.0541	60.0492	75.3657	42.3807	127.339	2.03561	2.48831	1.46131	4.98426
YIT11952_01254	hypothetical protein	27.7135	14.195	13.5773	18.6805	20.0905	0.695472	0.647891	0.930935	1.13655
YIT11952_01255	hypothetical protein	12.3065	0	1.96176	0	0.659232	0	0.21081	0	0.083983
YIT11952_01256	hypothetical protein	34.5465	75.3782	72.6249	74.3125	188.203	2.96262	2.78009	2.97084	8.54099
YIT11952_01257	hypothetical protein	46.2624	71.2859	53.369	82.3382	116.498	2.09223	1.5256	2.45807	3.94801
YIT11952_01258	hypothetical protein	56.5201	51.4117	34.8081	54.5988	87.6145	1.23508	0.814435	1.33414	2.4303
YIT11952_01259	hypothetical protein	293.953	141.609	95.3184	90.5843	90.6156	0.654107	0.428823	0.425595	0.483295
YIT11952_01260	hypothetical protein	341.108	448.28	305.863	162.206	441.383	1.7844	1.1858	0.656742	2.02866
YIT11952_01261	Aldo-keto reductase IolS	71.3803	74.2122	34.1852	30.2841	56.5154	1.41166	0.633341	0.585946	1.24129
YIT11952_01262	hypothetical protein	77.7861	53.8265	29.5528	24.0333	29.4457	0.939568	0.50243	0.42671	0.59348
YIT11952_01263	hypothetical protein	20.3885	4.86273	2.38978	1.82837	0.803064	0.32384	0.155007	0.123852	0.0617522
YIT11952_01264	hypothetical protein	5.68293	1.41073	0.606636	0.309417	0.271806	0.337058	0.141167	0.0751957	0.0749849
YIT11952_01265	Transcriptional regulatory protein LiaR	17.436	1.46015	1.04648	1.60128	1.12531	0.113706	0.0793711	0.126836	0.101184
YIT11952_01266	hypothetical protein	27.0742	2.85128	3.43307	2.25136	0.659232	0.142994	0.167689	0.114844	0.0381741
YIT11952_01267	hypothetical protein	10.3113	2.9755	1.92854	0.907996	1.5454	0.391815	0.24734	0.121616	0.234971
YIT11952_01268	Multidrug resistance ABC transporter ATP-binding/permease protein BmrA	8.04744	1.83394	0.657189	0	1.06004	0.30943	0.107997	0	0.206516
YIT11952_01269	hypothetical protein	2.10743	0.366203	0.104982	0	0.423341	0.235941	0.065878	0	0.314936
YIT11952_01270	hypothetical protein	2.95695	0.922242	0.906467	0.34676	1.06614	0.423483	0.405403	0.16196	0.56527
YIT11952_01271	hypothetical protein	87.0263	47.5182	20.7097	36.7595	20.414	0.741385	0.314704	0.583365	0.36776
YIT11952_01272	hypothetical protein	165.302	143.812	73.868	57.1184	80.9168	1.18127	0.590957	0.477219	0.767443
YIT11952_01273	Trigger factor	2648.24	2612.06	1926.76	1324.79	1421.66	1.33925	0.962165	0.690891	0.841639
YIT11952_01274	Ribonuclease D	132.994	131.249	149.313	69.2518	103.571	1.33998	1.48471	0.71915	1.22094
YIT11952_01275	hypothetical protein	94.5673	293.887	403.969	246.635	206.818	4.21963	5.64918	3.60194	3.42873
YIT11952_01276	Pyruvate formate-lyase 1-activating enzyme	130.579	2193.14	2672.79	1959.73	991.839	22.8049	27.0688	20.7274	11.9084
YIT11952_01277	Formate acetyltransferase 1	988.024	13430.7	16759.6	10649.6	6689.13	18.4572	22.4324	14.8864	10.6142
YIT11952_01278	hypothetical protein	191.292	285.084	271.975	277.702	430.134	2.02354	1.88023	2.00495	3.52528
YIT11952_01279	Glutamine-dependent NAD(+) synthetase	150.688	253.409	235.589	276.63	338.99	2.28338	2.06754	2.53537	3.5269
YIT11952_01280	putative hydrolase YxeP	137.867	239.917	214.916	297.087	285.539	2.36285	2.06152	2.97608	3.24706
YIT11952_01281	Putative bifunctional phosphatase/peptidyl-prolyl cis-trans isomerase	63.3686	38.3503	20.3064	54.7998	10.2564	0.82173	0.423777	1.19434	0.25375
YIT11952_01282	Methionine-binding lipoprotein MetQ	187.947	206.481	805.289	41.9002	28.1927	1.4917	5.66625	0.307895	0.235173
YIT11952_01283	Methionine import ATP-binding protein MetN 2	137.12	49.5434	173.806	19.8911	14.0757	0.49059	1.67626	0.200345	0.160937
YIT11952_01284	D-methionine transport system permease protein MetI	176.675	84.83	195.564	37.8763	29.77	0.651941	1.46384	0.296083	0.264174
YIT11952_01285	hypothetical protein	228.703	120.757	61.1617	59.8225	44.8133	0.716928	0.353661	0.361256	0.307201
YIT11952_01286	hypothetical protein	185.978	94.4566	55.6785	51.6769	33.1264	0.689613	0.395917	0.383757	0.279254
YIT11952_01287	hypothetical protein	215.647	43.5954	41.987	40.3961	23.5943	0.274493	0.257484	0.258712	0.171534
YIT11952_01288	hypothetical protein	328.358	96.6417	113.075	111.652	39.6218	0.399624	0.455405	0.469612	0.189179
YIT11952_01289	IS3 family transposase ISBad2	53.5392	12.8499	12.5249	6.08775	4.35743	0.325885	0.309372	0.157038	0.127599
YIT11952_01290	hypothetical protein	61.7343	16.1646	16.0084	8.70235	5.09637	0.355527	0.342927	0.194685	0.129426
YIT11952_01291	hypothetical protein	22.4273	5.73108	7.22907	2.01121	2.20843	0.346972	0.42627	0.123852	0.154381
YIT11952_01292	hypothetical protein	111.508	186.043	235.256	308.53	405.098	2.26538	2.79005	3.82131	5.69561
YIT11952_01293	Multidrug resistance protein MdtK	14.495	8.35529	5.65098	2.02829	0.562656	0.78267	0.515567	0.193257	0.0608573
YIT11952_01294	Peptidyl-prolyl cis-trans isomerase B	526.235	777.728	525.021	496.937	1230.09	2.0067	1.3194	1.30419	3.66475
YIT11952_01295	Bifunctional (p)ppGpp synthase/hydrolase RelA	224.52	259.651	215.412	380.48	344.903	1.57025	1.2688	2.34044	2.4084
YIT11952_01296	Deoxyuridine 5'-triphosphate nucleotidohydrolase	313.219	482.516	293.668	328.877	296.957	2.09169	1.2399	1.45013	1.48639
YIT11952_01297	hypothetical protein	390.728	464.724	331.947	446.879	318.194	1.61494	1.1235	1.57956	1.27674
YIT11952_01298	hypothetical protein	123.399	135.57	116.688	114.845	132.255	1.49172	1.25053	1.28535	1.6803
YIT11952_01299	hypothetical protein	161.224	82.0712	67.633	58.4569	77.6165	0.691187	0.554762	0.500757	0.754763
YIT11952_01300	DNA gyrase subunit A	341.997	131.465	122.159	106.004	153.012	0.521942	0.47237	0.428076	0.701441
YIT11952_01301	ATP-dependent RNA helicase SrmB	112.432	31.8724	37.4315	27.6574	48.1316	0.384909	0.440276	0.339736	0.67116
YIT11952_01302	hypothetical protein	112.228	26.5328	23.7318	25.8385	31.286	0.321008	0.279645	0.31797	0.437055
YIT11952_01303	hypothetical protein	72.633	24.4698	16.4297	16.9484	21.3399	0.457436	0.29914	0.322267	0.460621
YIT11952_01304	hypothetical protein	51.5426	9.76596	8.98845	3.60755	2.97098	0.257267	0.23062	0.0966647	0.0903691
YIT11952_01305	hypothetical protein	64.4038	16.9176	34.0855	9.75587	7.25155	0.356666	0.699901	0.209207	0.176525
YIT11952_01306	DNA gyrase subunit B	168.058	102.869	93.1161	37.1837	33.1264	0.831116	0.73273	0.305573	0.309031
YIT11952_01307	RNA polymerase sigma factor RpoD	862.76	561.537	419.87	274.515	339.299	0.883738	0.643582	0.439438	0.616566
YIT11952_01308	hypothetical protein	15.5118	3.83816	3.75108	6.42853	15.9329	0.335967	0.319796	0.572363	1.61035
YIT11952_01309	Octaprenyl diphosphate synthase	64.0651	47.5235	35.8303	14.6019	19.4826	1.00721	0.739618	0.314782	0.476773
YIT11952_01310	Serine/threonine-protein kinase PK-1	129.553	99.0172	82.6167	49.1205	92.3524	1.03776	0.84333	0.523642	1.1176
YIT11952_01311	1-acyl-sn-glycerol-3-phosphate acyltransferase	170.661	199.165	179.259	225.084	226.481	1.58458	1.38907	1.82152	2.08058
YIT11952_01312	hypothetical protein	106.656	110.82	81.4129	114.569	79.9868	1.4108	1.00945	1.48355	1.17576
YIT11952_01313	Anthranilate phosphoribosyltransferase	148.745	143.25	104.289	65.7511	41.2743	1.30763	0.927203	0.610496	0.435035
YIT11952_01314	Protein translocase subunit SecA	502.389	899.403	752.854	706.231	487.097	2.4308	1.98175	1.94146	1.52007
YIT11952_01315	Ribosome hibernation promotion factor	1207.12	4904.93	6439.4	5049.74	6872.02	5.5172	7.05464	5.77752	8.92528
YIT11952_01316	Regulatory protein RecX	644.371	117.819	112.764	97.0165	73.1602	0.248265	0.231427	0.207937	0.178002
YIT11952_01317	Protein RecA	560.265	195.195	208.47	177.445	206.194	0.473053	0.492072	0.437412	0.576992
YIT11952_01318	hypothetical protein	148.079	65.498	40.236	27.1924	18.9294	0.600576	0.359335	0.253615	0.200414
YIT11952_01319	hypothetical protein	961.666	803.468	520.37	247.873	461.574	1.13443	0.715594	0.35598	0.752495
YIT11952_01320	CinA-like protein	104.877	157.883	110.575	77.4156	160.783	2.04403	1.39429	1.01946	2.40351
YIT11952_01321	CDP-diacylglycerol--glycerol-3-phosphate 3-phosphatidyltransferase	283.61	296.569	226.976	204.665	254.699	1.41983	1.05837	0.996651	1.40796
YIT11952_01322	hypothetical protein	178.637	167.925	113.233	103.863	126.049	1.27638	0.83826	0.802989	1.10625
YIT11952_01323	tRNA dimethylallyltransferase	185.508	168.812	149.703	170.722	161.74	1.23559	1.0672	1.27101	1.36692
YIT11952_01324	tRNA-2-methylthio-N(6)-dimethylallyladenosine synthase	190.952	154.089	133.945	165.458	143.707	1.09568	0.927641	1.1967	1.17989
YIT11952_01325	hypothetical protein	169.962	282.371	116.207	51.3813	78.0203	2.25581	0.90419	0.417517	0.719685
YIT11952_01326	hypothetical protein	291.467	347.777	244.664	128.881	188.514	1.62012	1.11009	0.610689	1.01401
YIT11952_01327	hypothetical protein	1129.08	1821.16	1610.82	1133.48	2541.44	2.19008	1.8867	1.38647	3.52893
YIT11952_01328	hypothetical protein	60.3288	31.4087	47.5935	70.4997	143.823	0.706904	1.04328	1.61393	3.73757
YIT11952_01329	hypothetical protein	84.7253	34.8959	28.04	26.3692	47.9965	0.559237	0.437667	0.429838	0.888142
YIT11952_01330	Transcriptional regulatory protein LiaR	270.475	163.932	145.621	148.047	83.807	0.822944	0.711991	0.755954	0.48578
YIT11952_01331	hypothetical protein	70.9754	70.9329	69.5929	70.9209	64.1824	1.35698	1.29669	1.38003	1.41773
YIT11952_01332	Chemotaxis response regulator protein-glutamate methylesterase	86.8905	63.0649	47.9035	38.5684	51.2639	0.985484	0.729077	0.613028	0.924966
YIT11952_01333	hypothetical protein	63.1775	23.179	19.5696	17.4305	18.1582	0.498158	0.409636	0.381038	0.450605
YIT11952_01334	Daunorubicin/doxorubicin resistance ATP-binding protein DrrA	63.1894	10.8999	14.3082	11.6264	15.7839	0.234215	0.299446	0.25411	0.391614
YIT11952_01335	hypothetical protein	53.5554	14.3732	13.0655	12.6898	29.2354	0.364405	0.322628	0.327245	0.855839
YIT11952_01336	hypothetical protein	101.712	27.5199	17.9233	23.0891	38.5059	0.367375	0.233038	0.313514	0.593531
YIT11952_01337	HTH-type transcriptional activator RhaS	123.049	36.3672	22.1545	22.9324	13.6384	0.401296	0.238101	0.25739	0.173769
YIT11952_01338	Maltose O-acetyltransferase	27.7898	10.0825	12.3223	4.4228	2.65829	0.492623	0.586387	0.219803	0.14997
YIT11952_01339	putative FMN/FAD exporter YeeO	35.1323	21.7615	21.0729	7.65134	5.66509	0.84104	0.793225	0.300783	0.252806
YIT11952_01340	Aconitate hydratase A	341.746	625.648	455.619	129.747	157.213	2.48577	1.7631	0.52434	0.721223
YIT11952_01341	putative cation-transporting ATPase E	126.793	263.994	241.947	79.6963	170.76	2.82704	2.5235	0.868089	2.11143
YIT11952_01342	hypothetical protein	140.766	150.662	78.9304	22.2892	24.361	1.45326	0.741525	0.218685	0.271322
YIT11952_01343	putative RNA methyltransferase	197.341	268.084	206.656	57.5483	86.7671	1.84454	1.38487	0.402751	0.689326
YIT11952_01344	hypothetical protein	270.606	379.617	276.204	105.003	129.135	1.90477	1.34981	0.535903	0.74816
YIT11952_01345	hypothetical protein	288.854	392.417	297.277	162.276	147.494	1.8446	1.36101	0.775885	0.800539
YIT11952_01346	Exodeoxyribonuclease	91.5892	132.727	72.4739	119.131	90.4916	1.96765	1.04644	1.79639	1.549
YIT11952_01347	Vitamin B12 import ATP-binding protein BtuD	606.807	772.754	621.926	649.441	419.403	1.72912	1.3554	1.47812	1.0836
YIT11952_01348	Oligopeptide transport system permease protein OppC	550.542	660.082	440.439	510.142	320.016	1.62795	1.05797	1.27974	0.911314
YIT11952_01349	Oligopeptide transport system permease protein OppB	548.408	617.992	394.951	459.357	296.172	1.53008	0.952398	1.15683	0.846696
YIT11952_01350	Oligopeptide-binding protein OppA	1541.98	1069.59	1124.85	1573.01	1363.37	0.941833	0.964707	1.40888	1.38619
YIT11952_01351	Oligopeptide-binding protein OppA	391.518	324.414	237.544	131.094	111.706	1.12508	0.802362	0.462438	0.447314
YIT11952_01352	Tyrosine recombinase XerC	50.059	36.8471	20.6302	14.482	23.1563	0.999436	0.545004	0.399547	0.725227
YIT11952_01353	hypothetical protein	269.908	408.583	325.912	414.556	578.698	2.05541	1.59684	2.12123	3.36142
YIT11952_01354	hypothetical protein	329.361	592.473	428.523	514.512	785.958	2.44248	1.7206	2.15747	3.74122
YIT11952_01355	hypothetical protein	127.458	226.05	184.751	150.986	208.878	2.40808	1.9169	1.63602	2.56928
YIT11952_01356	hypothetical protein	137.573	213.937	217.957	104.251	170.326	2.11147	2.09515	1.04657	1.94103
YIT11952_01357	hypothetical protein	108.193	94.8104	102.229	39.6389	116.848	1.18985	1.24956	0.505994	1.69321
YIT11952_01358	GTP-binding protein TypA/BipA	727.535	316.04	282.52	104.542	68.3789	0.589824	0.513539	0.198454	0.147352
YIT11952_01359	Putative niacin/nicotinamide transporter NaiP	366.362	25.1341	29.0875	15.9831	8.97021	0.0931509	0.104996	0.0602522	0.0383865
YIT11952_01360	hypothetical protein	772.705	104.136	101.172	60.1095	42.176	0.182988	0.173152	0.107436	0.0855732
YIT11952_01361	putative protein	210.138	101.385	72.9949	72.9064	60.7317	0.655097	0.459374	0.479162	0.453104
YIT11952_01362	Tyrosine recombinase XerD	282.519	52.7451	48.2558	48.8572	21.5287	0.253495	0.225881	0.238837	0.119469
YIT11952_01363	50S ribosomal protein L20	3148.94	1844.99	2082.47	1414.92	909.941	0.795543	0.874564	0.620566	0.453038
YIT11952_01364	50S ribosomal protein L35	3661.43	2197.21	2449.29	1559.46	1029.47	0.814806	0.884642	0.588227	0.440806
YIT11952_01365	Translation initiation factor IF-3	7361.73	2975.03	3451.22	2250.23	1477.5	0.548714	0.619971	0.422152	0.314656
YIT11952_01366	hypothetical protein	40.5011	42.0279	20.8986	16.2908	8.48036	1.40898	0.682385	0.555517	0.328272
YIT11952_01367	Glyceraldehyde-3-phosphate dehydrogenase	5337.16	7561.22	6970.12	6409.16	8542.47	1.92361	1.72706	1.65849	2.50934
YIT11952_01368	Cys-tRNA(Pro)/Cys-tRNA(Cys) deacylase YbaK	156.515	134.742	103.05	153.518	100.882	1.16892	0.870707	1.35465	1.01052
YIT11952_01369	4-hydroxy-3-methylbut-2-enyl diphosphate reductase 2	136.316	63.641	51.8168	54.8918	23.5217	0.633904	0.502691	0.556136	0.270525
YIT11952_01370	putative protein YihR	211.725	457.763	831.437	709.792	1115.92	2.93564	5.19319	4.62998	8.26315
YIT11952_01371	hypothetical protein	190.338	353.992	209.429	124.186	362.927	2.52524	1.45509	0.901092	2.98938
YIT11952_01372	ECF RNA polymerase sigma factor SigR	291.392	503.783	300.477	195.678	403.664	2.34748	1.36368	0.927443	2.17185
YIT11952_01373	UDP-N-acetylmuramoyl-L-alanyl-D-glutamate--L-lysine ligase	331.278	280.432	212.254	195.879	214.277	1.1494	0.847311	0.816617	1.01408
YIT11952_01374	hypothetical protein	214.725	194.822	158.969	101.165	118.579	1.23194	0.979054	0.650678	0.865785
YIT11952_01375	Dihydrofolate synthase/folylpolyglutamate synthase	153.995	166.606	120.444	88.411	107.055	1.46899	1.03433	0.792907	1.08991
YIT11952_01376	Xaa-Pro aminopeptidase 1	176.765	301.508	150.883	171.65	140.694	2.31599	1.12881	1.34112	1.24786
YIT11952_01377	hypothetical protein	331.519	540.39	271.374	255.736	237.342	2.21326	1.08252	1.06538	1.12241
YIT11952_01378	Glutathione import ATP-binding protein GsiA	80.5438	166.302	134.839	123.054	182.176	2.80349	2.21392	2.11002	3.54605
YIT11952_01379	hypothetical protein	105.776	193.87	160.852	139.139	215.082	2.4886	2.01101	1.81669	3.18787
YIT11952_01380	Dipeptide transport system permease protein DppB	83.7218	163.535	130.264	119.623	197.788	2.6522	2.05762	1.97332	3.7038
YIT11952_01381	Dipeptide-binding protein DppE	290.89	465.018	428.199	448.733	464.906	2.17058	1.94668	2.13049	2.50566
YIT11952_01382	N-acetylglucosamine repressor	143.851	93.9458	103.085	109.839	263.91	0.886745	0.947679	1.05455	2.87626
YIT11952_01383	ATP-dependent 6-phosphofructokinase	159.08	276.875	264.19	327.827	1000.56	2.36321	2.19624	2.84611	9.8609
YIT11952_01384	hypothetical protein	35.2199	27.402	18.437	40.2697	73.5476	1.0564	0.692277	1.57911	3.27392
YIT11952_01386	Sulfoquinovose isomerase	68.4815	33.1007	24.7034	21.9601	15.1796	0.656295	0.477048	0.442877	0.347516
YIT11952_01387	Cell division protein FtsQ	252.706	291.907	221.26	129.707	235.404	1.56843	1.15788	0.708872	1.46044
YIT11952_01388	UDP-N-acetylmuramate--L-alanine ligase	426.04	552.76	376.813	414.186	520.123	1.76165	1.16964	1.34266	1.914
YIT11952_01389	UDP-N-acetylglucosamine--N-acetylmuramyl-(pentapeptide) pyrophosphoryl-undecaprenol N-acetylglucosamine transferase	280.706	305	215.564	325.772	333.923	1.47531	1.01556	1.60281	1.86501
YIT11952_01390	putative peptidoglycan glycosyltransferase FtsW	170.75	226.276	184.156	81.2783	126.395	1.79933	1.42628	0.657407	1.16053
YIT11952_01391	UDP-N-acetylmuramoylalanine--D-glutamate ligase	284.481	400.616	359.873	179.347	248.841	1.91209	1.67291	0.870687	1.37137
YIT11952_01392	Phospho-N-acetylmuramoyl-pentapeptide-transferase	290.975	420.801	318.629	170.761	271.045	1.96361	1.44813	0.810502	1.46041
YIT11952_01393	UDP-N-acetylmuramoyl-tripeptide--D-alanyl-D-alanine ligase	270.088	380.304	334.214	195.051	299.937	1.91187	1.63643	0.997387	1.74105
YIT11952_01394	UDP-N-acetylmuramoyl-L-alanyl-D-glutamate--2%2C6-diaminopimelate ligase	203.966	229.895	243.137	147.924	253.555	1.5304	1.57642	1.00161	1.94894
YIT11952_01395	Penicillin-binding protein PbpB	244.973	370.12	311.536	166.904	341.663	2.05144	1.68178	0.940957	2.18659
YIT11952_01396	hypothetical protein	474.757	680.188	612.872	438.629	681.997	1.94532	1.70717	1.27599	2.25215
YIT11952_01397	Ribosomal RNA small subunit methyltransferase H	391.078	470.037	427.077	346.992	500.619	1.63194	1.44418	1.2254	2.00692
YIT11952_01398	Transcriptional regulator MraZ	785.224	709.943	670.371	634.642	719.279	1.22762	1.12902	1.11624	1.43612
YIT11952_01399	hypothetical protein	284.464	90.0885	118.035	250.144	120.359	0.430008	0.548732	1.21446	0.663344
YIT11952_01400	D-3-phosphoglycerate dehydrogenase	332.204	557.634	504.803	471	417.613	2.27918	2.00953	1.95811	1.97086
YIT11952_01401	Transcriptional repressor NrdR	350.764	495.011	370.547	413.31	648.083	1.91617	1.39703	1.62736	2.89669
YIT11952_01402	hypothetical protein	245.182	34.9632	41.8493	20.8711	22.0843	0.193623	0.225724	0.117565	0.141215
YIT11952_01403	LexA repressor	2113.84	478.789	557.648	634.289	1015.51	0.307543	0.348872	0.414416	0.753177
YIT11952_01404	Metal cation efflux system protein CzcD	166.947	21.1387	21.2288	31.9651	34.9098	0.171923	0.168161	0.264436	0.327836
YIT11952_01405	L-lactate dehydrogenase 2	1031.98	1686.35	1378.25	1214.56	448.152	2.21878	1.76619	1.62544	0.680836
YIT11952_01406	GTPase HflX	82.4201	75.3381	88.7932	13.5565	41.5913	1.24113	1.4247	0.227161	0.791145
YIT11952_01407	Ribosomal RNA small subunit methyltransferase C	70.3278	34.6487	20.4566	12.0771	13.4238	0.668951	0.384667	0.237169	0.29925
YIT11952_01408	hypothetical protein	60.7512	41.5332	36.1285	21.5907	27.4317	0.928271	0.786455	0.490832	0.707919
YIT11952_01409	hypothetical protein	50.9878	23.201	12.5397	11.0645	8.61225	0.617839	0.325236	0.299699	0.264811
YIT11952_01410	hypothetical protein	41.8436	23.912	12.9649	14.0237	9.76515	0.775926	0.409751	0.462867	0.365878
YIT11952_01411	hypothetical protein	32.5638	8.06059	5.5459	5.30383	4.84549	0.336098	0.225224	0.224944	0.233286
YIT11952_01412	putative ABC transporter ATP-binding protein	60.7951	20.4241	9.23698	6.02436	9.15937	0.456152	0.200928	0.136856	0.236202
YIT11952_01413	Purine efflux pump PbuE	50.6412	9.06136	11.6494	8.60542	4.75163	0.242954	0.304214	0.234687	0.147104
YIT11952_01414	hypothetical protein	36.3858	97.2434	35.6154	17.3548	46.4482	3.6288	1.29445	0.658732	2.00135
YIT11952_01415	hypothetical protein	78.1879	101.237	76.5605	165.997	192.237	1.75807	1.29492	2.93211	3.85463
YIT11952_01416	Glutamine synthetase	293.726	505.603	382.009	219.723	269.171	2.33723	1.71993	1.03313	1.43672
YIT11952_01417	1-(5-phosphoribosyl)-5-[(5-phosphoribosylamino)methylideneamino] imidazole-4-carboxamide isomerase	178.808	153.934	129.673	85.6011	75.561	1.16891	0.959047	0.661172	0.662519
YIT11952_01418	Imidazole glycerol phosphate synthase subunit HisH	167.35	191.567	143.151	112.199	93.2447	1.55428	1.13123	0.92595	0.873546
YIT11952_01419	hypothetical protein	258.737	377.629	264.531	239.513	225.807	1.98172	1.35206	1.27848	1.36825
YIT11952_01420	Imidazoleglycerol-phosphate dehydratase	343.995	457.531	357.182	389.169	280.249	1.80594	1.37314	1.56246	1.27726
YIT11952_01421	Histidinol-phosphate aminotransferase	255.858	425.542	363.214	400.19	299.715	2.25829	1.87734	2.16018	1.83652
YIT11952_01422	Histidinol dehydrogenase	269.077	377.163	314.311	387.815	269.456	1.90321	1.54476	1.99053	1.57
YIT11952_01423	DNA polymerase III subunit alpha	122.943	196.494	123.614	99.3004	129.886	2.1701	1.32967	1.1155	1.65632
YIT11952_01424	putative RNA pseudouridine synthase	95.4667	176.144	113.696	29.0758	65.1944	2.50524	1.57496	0.420631	1.07064
YIT11952_01425	Lipoprotein signal peptidase	207.8	378.731	270.956	115.947	253.667	2.47468	1.72437	0.770609	1.91384
YIT11952_01426	hypothetical protein	566.885	1178.2	929.868	691.649	1344.54	2.82202	2.16923	1.68505	3.71849
YIT11952_01427	hypothetical protein	185.958	126.002	76.5555	95.7465	68.6022	0.92002	0.544426	0.711096	0.578374
YIT11952_01428	Cell division protein SepF	660.245	1097.98	882.481	740.377	1265.43	2.258	1.76758	1.54871	3.00483
YIT11952_01429	Cell division protein FtsZ	727.74	840.004	610.598	586.603	998.593	1.56726	1.10958	1.11324	2.15129
YIT11952_01430	putative tRNA-dihydrouridine synthase	463.428	242.01	131.037	70.1471	36.6276	0.709064	0.37393	0.209049	0.123912
YIT11952_01431	Glycine--tRNA ligase	596.881	562.003	316.372	170.973	103.239	1.27845	0.700953	0.395605	0.271172
YIT11952_01432	hypothetical protein	17.299	5.6187	5.47657	5.42238	4.54676	0.441011	0.418664	0.432902	0.412066
YIT11952_01433	hypothetical protein	27.6716	6.38758	5.39179	4.51433	4.10234	0.313427	0.257678	0.22531	0.232425
YIT11952_01434	Cell division protein FtsA	27.2167	3.72219	5.08427	4.32209	3.03738	0.185694	0.247043	0.219321	0.174965
YIT11952_01435	Leader peptidase PppA	17.7499	2.91764	2.50927	2.37689	1.44552	0.223187	0.186951	0.184941	0.127677
YIT11952_01436	hypothetical protein	19.3224	5.78897	4.6053	4.63442	3.1788	0.406794	0.315192	0.33125	0.257922
YIT11952_01437	Type II secretion system protein F	32.7614	5.94334	6.49886	5.36323	3.23903	0.246321	0.262333	0.226092	0.155002
YIT11952_01438	hypothetical protein	28.7799	28.2295	13.6042	15.6926	42.1992	1.33183	0.62512	0.753055	2.29881
YIT11952_01439	hypothetical protein	26.2657	28.0071	15.3146	10.9206	17.7873	1.44782	0.771072	0.574222	1.06172
YIT11952_01440	hypothetical protein	43.3037	26.9784	15.0501	11.3227	14.6666	0.845911	0.459614	0.361114	0.530997
YIT11952_01441	hypothetical protein	65.231	10.3668	4.71023	10.4679	9.94923	0.215787	0.0954919	0.221629	0.239123
YIT11952_01442	hypothetical protein	20.4923	6.2596	4.21535	6.83874	4.77867	0.414755	0.272034	0.460901	0.365598
YIT11952_01443	hypothetical protein	15.6565	2.89899	2.10965	0.684751	1.97641	0.251412	0.178195	0.0604031	0.197911
YIT11952_01444	Hydroxyethylthiazole kinase	253.615	95.3862	75.0101	72.2996	69.2989	0.510676	0.391132	0.393715	0.428389
YIT11952_01445	Thiamine-phosphate synthase	109.719	26.7907	24.2191	33.2531	19.3567	0.331541	0.291915	0.418574	0.276591
YIT11952_01446	Hydroxymethylpyrimidine/phosphomethylpyrimidine kinase	96.9486	62.0017	42.6822	52.0696	50.4559	0.868353	0.582215	0.741761	0.815937
YIT11952_01447	hypothetical protein	225.462	215.15	150.561	137.24	267.907	1.29569	0.883113	0.840677	1.86293
YIT11952_01448	Catabolite control protein A	137.374	101.443	104.864	65.7287	95.8905	1.00265	1.00949	0.660801	1.09435
YIT11952_01449	Sucrose permease	3552.88	772.701	3889.23	6874.29	9036.26	0.295302	1.44764	2.6722	3.98745
YIT11952_01450	Sucrose-6-phosphate hydrolase	1139.29	1021.66	4749.61	8561.5	15336.2	1.21761	5.5132	10.3786	21.1043
YIT11952_01451	Riboflavin transport system permease protein RibX	228.547	119.061	231.867	243.611	346.972	0.707342	1.34166	1.47212	2.38016
YIT11952_01452	Formylaminopyrimidine-binding protein	6149.89	3909.1	4547.85	1111.78	1004.08	0.863067	0.977952	0.249674	0.25597
YIT11952_01453	Pyrimidine-specific ribonucleoside hydrolase RihA	336.549	222.337	200.088	78.6072	82.5309	0.897012	0.786232	0.322579	0.384463
YIT11952_01454	Trans%2Cpolycis-polyprenyl diphosphate synthase ((2Z%2C6E)-farnesyl diphosphate specific)	151.289	211.442	149.61	123.796	372.086	1.89766	1.30777	1.13011	3.85587
YIT11952_01455	DNA repair protein RecO	48.7255	28.1444	16.0917	9.51808	13.6323	0.784278	0.43674	0.269783	0.43863
YIT11952_01456	hypothetical protein	146.481	147.141	88.2198	61.8157	78.1265	1.36392	0.796459	0.582826	0.836188
YIT11952_01457	4-hydroxy-3-methylbut-2-en-1-yl diphosphate synthase (flavodoxin)	214.007	307.86	163.062	87.959	150.66	1.95326	1.00764	0.567642	1.10372
YIT11952_01458	1-deoxy-D-xylulose 5-phosphate reductoisomerase	107.252	177.911	114.966	60.3875	78.1097	2.25233	1.41756	0.77761	1.14179
YIT11952_01459	hypothetical protein	451.503	313.709	298.001	320.85	480.439	0.94341	0.872842	0.981437	1.66826
YIT11952_01461	putative protein	668.685	721.9	367.47	185.541	242.616	1.46585	0.72674	0.383213	0.568833
YIT11952_01462	Lon protease	125.664	100.116	56.9192	31.8726	41.0243	1.08174	0.598998	0.350289	0.511818
YIT11952_01463	hypothetical protein	325.236	396.454	243.01	164.51	376.944	1.65512	0.988107	0.698579	1.81704
YIT11952_01464	ATP-dependent DNA helicase UvrD2	104.485	64.4937	40.5485	42.4365	57.2424	0.838106	0.513216	0.560929	0.858917
YIT11952_01465	hypothetical protein	150.183	228.94	219.715	201.919	259.928	2.06984	1.93472	1.85686	2.71344
YIT11952_01466	hypothetical protein	229.55	313.808	295.297	306.374	318.602	1.85619	1.70122	1.8433	2.176
YIT11952_01467	5'-3' exoribonuclease	85.8155	112.025	82.8398	106.581	137.794	1.77249	1.27659	1.71528	2.5174
YIT11952_01468	hypothetical protein	73.0937	113.589	90.1414	74.288	99.0808	2.11004	1.63088	1.40365	2.12518
YIT11952_01469	Diaminopimelate epimerase	137.092	183.267	152.249	83.4652	184.919	1.81512	1.46865	0.840841	2.11473
YIT11952_01470	Glutamate racemase 2	101.491	147.223	71.5549	81.3414	84.5853	1.96963	0.932376	1.1069	1.30664
YIT11952_01471	hypothetical protein	86.3511	102.117	61.5367	47.5377	67.4574	1.60571	0.942422	0.760312	1.22475
YIT11952_01472	Oligopeptide-binding protein OppA	260.972	133.656	106.763	227.724	77.9775	0.695389	0.541011	1.20514	0.468449
YIT11952_01473	Isoaspartyl peptidase	302.943	142.453	100.888	187.788	119.1	0.638476	0.440409	0.856106	0.616363
YIT11952_01474	hypothetical protein	194.625	234.238	227.462	176.603	244.254	1.63416	1.54557	1.2532	1.96757
YIT11952_01475	hypothetical protein	159.945	148.32	121.163	87.8051	141.235	1.25912	1.00179	0.758177	1.38439
YIT11952_01476	Cystathionine beta-lyase	204.077	195.753	155.21	466.055	327.283	1.30241	1.00578	3.15402	2.5143
YIT11952_01477	hypothetical protein	181.915	89.2643	50.8363	103.041	75.0667	0.666261	0.36956	0.78228	0.646943
YIT11952_01479	hypothetical protein	354.983	86.9716	54.4775	84.021	53.4672	0.332663	0.202949	0.32689	0.236138
YIT11952_01480	hypothetical protein	580.135	161.268	74.2527	113.619	98.6288	0.377444	0.169263	0.270484	0.266539
YIT11952_01481	hypothetical protein	451.034	195.728	110.684	169.806	239.052	0.589221	0.324531	0.519955	0.830942
YIT11952_01482	hypothetical protein	255.792	93.0111	123.26	195.433	173.676	0.493723	0.637256	1.0552	1.06449
YIT11952_01483	hypothetical protein	18.6416	4.42982	6.19091	4.3722	1.92037	0.322654	0.439187	0.32392	0.161506
YIT11952_01484	CRISPR-associated endonuclease Cas1	9.05589	8.41853	6.68327	1.87486	6.58785	1.26223	0.975971	0.285929	1.14051
YIT11952_01485	CRISPR-associated endonuclease Cas9/Csn1	31.5999	71.3134	54.5363	39.2239	64.2872	3.06422	2.28233	1.7143	3.18952
YIT11952_01486	CRISPR-associated endonuclease Cas9	55.1208	186.208	182.722	159.229	229.519	4.58688	4.38383	3.98959	6.52816
YIT11952_01487	Isoleucine--tRNA ligase	442.081	316.974	238.052	138.18	80.2955	0.973546	0.712113	0.431682	0.284758
YIT11952_01488	Lactose permease	1074.25	35.8341	31.4988	37.9965	39.4133	0.0452925	0.0387764	0.0488495	0.0575208
YIT11952_01489	HTH-type transcriptional regulator LacR	229.793	63.3763	39.4898	54.9055	37.8775	0.374477	0.227262	0.32999	0.258423
YIT11952_01490	putative ABC transporter ATP-binding protein	198.548	84.9837	131.954	34.5497	76.2854	0.581173	0.878895	0.240326	0.60237
YIT11952_01491	putative ABC transporter ATP-binding protein	204.55	70.7212	119.306	21.9768	87.3864	0.469446	0.771332	0.148384	0.669779
YIT11952_01492	Transcriptional regulator SlyA	401.25	92.9021	143.436	22.115	100.616	0.314373	0.47274	0.076119	0.393133
YIT11952_01493	Exo-alpha-(1->6)-L-arabinopyranosidase	331.266	347.333	242.475	223.61	415.444	1.42365	0.967986	0.932254	1.96617
YIT11952_01494	hypothetical protein	46.1397	13.4616	15.323	17.9758	12.1292	0.396147	0.439187	0.538067	0.412139
YIT11952_01495	Glycerate 3-kinase	38.0746	10.9302	7.81971	13.8748	9.61644	0.389785	0.271602	0.503283	0.395973
YIT11952_01496	hypothetical protein	21.7121	4.35161	4.94014	4.58135	8.25016	0.272135	0.300896	0.291416	0.595727
YIT11952_01497	hypothetical protein	29.6869	2.31559	3.87232	3.49874	10.9554	0.105909	0.172499	0.162768	0.578561
YIT11952_01498	hypothetical protein	35.1141	3.0001	6.8299	4.29647	34.784	0.116008	0.257224	0.168986	1.55305
YIT11952_01499	Ribose operon repressor	27.1222	24.9606	23.1617	36.1615	44.042	1.24958	1.12934	1.84138	2.54583
YIT11952_01500	hypothetical protein	59.0192	30.1636	34.5889	29.9917	28.6708	0.693943	0.775035	0.701826	0.761611
YIT11952_01501	putative multidrug resistance protein EmrY	41.3586	14.3659	13.2752	4.82691	8.03867	0.47163	0.424477	0.161185	0.304723
YIT11952_01502	Beta-glucosidase BoGH3B	51.481	44.3164	224.845	46.9623	146.238	1.16883	5.77584	1.25986	4.45349
YIT11952_01503	hypothetical protein	100.344	70.1066	66.6488	80.6382	105.213	0.94864	0.878374	1.10986	1.64385
YIT11952_01504	hypothetical protein	112.796	140.984	133.574	177.615	247.013	1.69712	1.56605	2.17474	3.4333
YIT11952_01505	Beta-xylosidase	26.0126	146.774	185.425	292.615	512.564	7.66126	9.42679	15.5358	30.8924
YIT11952_01506	hypothetical protein	21.0103	149.338	279.346	222.847	433.07	9.65101	17.5828	14.6486	32.3156
YIT11952_01507	hypothetical protein	101.929	257.596	969.353	303.615	469.166	3.43145	12.5766	4.11385	7.21633
YIT11952_01508	hypothetical protein	141.709	70.016	101.723	87.5695	72.6984	0.670863	0.949289	0.853446	0.804292
YIT11952_01509	Beta-galactosidase bgaB	94.9899	21.6094	19.8362	21.8425	16.5087	0.308887	0.276159	0.317575	0.272472
YIT11952_01510	hypothetical protein	87.479	29.2922	17.2121	19.3938	18.5087	0.454655	0.2602	0.306183	0.33171
YIT11952_01511	Glutamate--cysteine ligase EgtA	96.9215	140.664	319.062	100.323	80.4201	1.97059	4.35345	1.42956	1.30086
YIT11952_01512	hypothetical protein	196.626	183.143	252.945	269.752	101.821	1.26469	1.70123	1.89471	0.811861
YIT11952_01513	2-hydroxyisocaproyl-CoA dehydratase activator	329.583	164.718	222.433	192.155	77.8355	0.678598	0.892511	0.805209	0.370254
YIT11952_01514	hypothetical protein	182.367	80.7488	415.575	265.978	66.4384	0.601206	3.01357	2.01428	0.571161
YIT11952_01515	Anaerobic ribonucleoside-triphosphate reductase	1176.4	1283.67	6325.77	4279.67	1937.07	1.4816	7.11109	5.0243	2.58152
YIT11952_01516	Exodeoxyribonuclease 7 large subunit	216.348	155.066	132.361	89.9628	143.367	0.973189	0.80907	0.57429	1.03892
YIT11952_01517	Exodeoxyribonuclease 7 small subunit	175.322	170.122	143.89	86.2704	153.892	1.31753	1.08536	0.67959	1.37616
YIT11952_01519	hypothetical protein	121.833	64.5138	34.7448	19.9198	28.4803	0.718991	0.377142	0.22581	0.366494
YIT11952_01520	putative ABC transporter ATP-binding protein	25.7987	13.9244	13.1438	40.2242	42.9907	0.732846	0.673752	2.15333	2.61254
YIT11952_01521	hypothetical protein	35.7856	26.6674	28.9813	58.7667	75.4452	1.01183	1.071	2.26801	3.3053
YIT11952_01523	hypothetical protein	146.599	313.455	241.684	236.215	329.191	2.90322	2.18021	2.22535	3.5205
YIT11952_01524	Exopolyphosphatase 1	326.093	773.928	616.515	534.075	1185.82	3.22251	2.50024	2.26195	5.70116
YIT11952_01525	Aspartate aminotransferase	163.102	150.548	103.156	28.6422	75.3722	1.25329	0.836399	0.242533	0.724502
YIT11952_01526	Very short patch repair protein	62.9414	5.83316	9.53174	8.44401	3.37164	0.125835	0.200269	0.185282	0.083983
YIT11952_01527	scyllo-inositol 2-dehydrogenase (NADP(+)) IolU	56.8066	195.028	186.661	156.394	345.965	4.66157	4.34544	3.80227	9.54816
YIT11952_01528	ATP-dependent DNA helicase Rep	39.3183	21.2447	17.6494	22.8347	20.8306	0.733654	0.593626	0.802087	0.830602
YIT11952_01529	hypothetical protein	22.9927	5.02152	3.28594	3.16047	4.03827	0.296537	0.188994	0.189838	0.275354
YIT11952_01530	hypothetical protein	33.4491	5189.67	1689.58	48260.9	34796.3	210.664	66.7994	1992.65	1630.93
YIT11952_01531	hypothetical protein	119.557	320.781	206.284	473.473	440.458	3.64307	2.28175	5.46941	5.77585
YIT11952_01532	hypothetical protein	126.328	131.973	109.506	72.8833	129.264	1.41847	1.14636	0.796804	1.60423
YIT11952_01535	hypothetical protein	42.8256	116.946	56.2858	51.4273	56.1763	3.7078	1.7381	1.65849	2.05654
YIT11952_01536	Peptide deformylase	301.35	399.692	226.565	294.794	238.389	1.8009	0.994261	1.35104	1.24023
YIT11952_01537	Phosphoglucosamine mutase	337.683	395.498	259.311	288.921	247.861	1.59027	1.01553	1.18166	1.15076
YIT11952_01538	Aminopeptidase N	309.19	601.697	430.156	309.253	414.321	2.64233	1.83983	1.38137	2.10086
YIT11952_01539	hypothetical protein	204.484	323.124	241.282	74.7021	174.15	2.14557	1.56043	0.504539	1.33521
YIT11952_01540	Ribonuclease J	373.148	570.883	546.428	159.768	368.343	2.0773	1.93656	0.591332	1.5476
YIT11952_01541	4-hydroxy-tetrahydrodipicolinate synthase	492.965	647.219	575.856	442.359	641.697	1.78266	1.54481	1.23931	2.0408
YIT11952_01542	Potassium-transporting ATPase ATP-binding subunit	65.0336	48.6238	29.9503	18.8172	29.0161	1.01519	0.609036	0.399611	0.699502
YIT11952_01543	Copper-sensing transcriptional repressor RicR	73.7031	30.0199	21.1239	15.905	9.91538	0.553042	0.379024	0.298036	0.210916
YIT11952_01544	4-hydroxy-tetrahydrodipicolinate reductase	326.528	257.404	220.721	186.498	121.947	1.07036	0.893926	0.788813	0.585516
YIT11952_01545	hypothetical protein	223.983	118.484	97.7839	114.926	60.4769	0.718257	0.577339	0.70864	0.423313
YIT11952_01546	ATP-dependent DNA helicase Rep	54.3028	48.3377	45.1319	41.9659	63.6556	1.20864	1.09911	1.06732	1.83781
YIT11952_01547	hypothetical protein	40.764	35.8708	35.1289	34.9068	38.5442	1.19481	1.13964	1.18265	1.48241
YIT11952_01548	Serine/threonine-protein kinase PknD	72.4758	17.418	17.8104	36.4426	44.6325	0.326317	0.324981	0.694446	0.965484
YIT11952_01549	hypothetical protein	28.5062	12.0015	17.3116	26.6895	21.5135	0.571648	0.803113	1.29307	1.1832
YIT11952_01550	hypothetical protein	28.5415	11.5111	18.3255	22.6691	18.026	0.547615	0.849094	1.09693	0.99017
YIT11952_01551	hypothetical protein	33.2318	13.5418	17.4696	20.8759	13.1947	0.553295	0.695195	0.867584	0.622487
YIT11952_01552	hypothetical protein	32.2245	12.4589	19.7236	19.4927	18.4569	0.524961	0.809428	0.835425	0.897965
YIT11952_01553	Protein phosphatase PhpP	40.2101	17.4026	23.5192	19.4578	20.7229	0.587642	0.773512	0.668312	0.807983
YIT11952_01554	hypothetical protein	108.552	138.709	77.434	124.826	134.618	1.73501	0.943352	1.58815	1.94426
YIT11952_01555	hypothetical protein	126.197	204.107	133.34	80.4484	135.528	2.19605	1.3973	0.88042	1.6837
YIT11952_01556	DNA-directed RNA polymerase subunit beta'	993.482	1016.75	1348.88	981.142	921.498	1.38959	1.79553	1.36393	1.45419
YIT11952_01557	DNA-directed RNA polymerase subunit beta	1323.7	1147.82	1354.18	1063.51	1279.55	1.17739	1.35291	1.10962	1.51549
YIT11952_01558	hypothetical protein	171.014	157.428	93.5581	94.2755	178.514	1.24992	0.723482	0.761356	1.63654
YIT11952_01559	Adenine DNA glycosylase	132.239	58.8269	36.0932	25.3796	16.9663	0.604018	0.360947	0.26506	0.201147
YIT11952_01560	tRNA (cytidine(34)-2'-O)-methyltransferase	105.184	107.049	70.1593	80.6296	44.9644	1.38187	0.882095	1.05869	0.670204
YIT11952_01561	hypothetical protein	718.195	1130.51	887.71	314.832	501.58	2.13731	1.63458	0.605421	1.09492
YIT11952_01562	hypothetical protein	852.078	1157.13	926.203	454.18	526.625	1.8439	1.43749	0.736156	0.968966
YIT11952_01563	hypothetical protein	68.9656	20.2132	28.9906	14.2869	16.1558	0.397958	0.555908	0.286105	0.367268
YIT11952_01564	HTH-type transcriptional regulator DegA	279.798	362.863	283.097	140.619	287.338	1.7609	1.33804	0.694099	1.61004
YIT11952_01565	hypothetical protein	35.0244	7.10045	4.07108	7.34181	6.25395	0.275264	0.153715	0.289503	0.279943
YIT11952_01566	L-arabinose transport system permease protein AraQ	44.0808	6.73524	7.58295	8.70235	6.08733	0.207462	0.227492	0.272652	0.216503
YIT11952_01567	putative multiple-sugar transport system permease YteP	23.9088	3.58579	4.14731	6.18333	5.43173	0.203639	0.229397	0.357179	0.356178
YIT11952_01568	hypothetical protein	21.2286	2.42359	3.7396	4.78413	8.2404	0.155014	0.23296	0.311245	0.608573
YIT11952_01569	hypothetical protein	21.1419	16.6544	4.21275	5.15695	19.2529	1.0696	0.263512	0.336877	1.42771
YIT11952_01570	Galactokinase	745.757	617.454	625.826	566.346	1922.55	1.12419	1.10977	1.04883	4.04172
YIT11952_01571	Galactose-1-phosphate uridylyltransferase	731.521	561.563	632.603	486.163	2161.19	1.04233	1.14362	0.91786	4.63183
YIT11952_01572	Lactose phosphotransferase system repressor	501.942	357.112	539.182	269.935	1316.19	0.966018	1.42056	0.742724	4.11104
YIT11952_01573	Dihydroorotate dehydrogenase (quinone)	160.859	408.408	294.877	473.002	714.308	3.44733	2.42423	4.06105	6.96187
YIT11952_01574	NADPH dehydrogenase	239.745	82.3622	72.2214	233.889	201.147	0.466457	0.398377	1.34735	1.31538
YIT11952_01575	Monofunctional biosynthetic peptidoglycan transglycosylase	423.217	430.229	327.525	403.486	495.458	1.38029	1.02343	1.3167	1.8354
YIT11952_01576	CRP-like cAMP-activated global transcriptional regulator	365.657	258.925	152.484	170.994	121.007	0.961468	0.55148	0.645848	0.518829
YIT11952_01577	Octanoyltransferase LipM	347.646	468.013	294.7	138.7	410.733	1.82791	1.12104	0.551011	1.85229
YIT11952_01578	hypothetical protein	734.1	1096.76	777.099	563.626	1380.8	2.02858	1.39991	1.06037	2.94892
YIT11952_01579	3-isopropylmalate dehydrogenase	163.101	525.541	379.067	279.947	150.453	4.37508	3.07354	2.3705	1.44621
YIT11952_01580	hypothetical protein	134.539	122.682	104.131	186.236	163.444	1.23813	1.02356	1.91177	1.90462
YIT11952_01581	hypothetical protein	481.111	497.25	460.511	285.694	538.706	1.40334	1.26582	0.820121	1.75547
YIT11952_01582	Glycine cleavage system H protein	338.853	286.412	190.585	287.156	289.876	1.14767	0.743799	1.17039	1.34119
YIT11952_01583	NADH pyrophosphatase	127.382	220.928	139.404	66.3478	128.855	2.35492	1.44725	0.719347	1.58591
YIT11952_01584	2-succinyl-6-hydroxy-2%2C4-cyclohexadiene-1-carboxylate synthase	113.279	197.921	102.526	49.7473	118.771	2.37235	1.19692	0.606517	1.6438
YIT11952_01585	hypothetical protein	153.913	301.162	160.431	59.8927	169.313	2.65681	1.37846	0.537428	1.72465
YIT11952_01586	Putative thioredoxin 2	357.388	425.916	187.73	152.077	236.772	1.61815	0.694659	0.587687	1.03867
YIT11952_01587	hypothetical protein	791.651	1091.37	658.274	424.438	971.442	1.87186	1.09964	0.740461	1.92385
YIT11952_01588	hypothetical protein	480.5	615.433	474.789	266.455	422.378	1.73909	1.30673	0.765865	1.37814
YIT11952_01589	hypothetical protein	19.315	5.69941	2.9047	2.77792	3.66038	0.400654	0.198877	0.19863	0.29711
YIT11952_01590	hypothetical protein	93.8056	66.032	39.4075	65.4008	67.8531	0.955785	0.555557	0.962888	1.13404
YIT11952_01591	hypothetical protein	208.772	213.111	108.327	337.325	314.382	1.38602	0.686186	2.2315	2.36087
YIT11952_01592	L-arabinose transport system permease protein AraQ	29.0091	95.2391	60.4422	241.309	259.692	4.45774	2.7554	11.4884	14.0349
YIT11952_01593	Lactose transport system permease protein LacF	18.2734	120.172	74.5998	302.871	313.955	8.9293	5.39878	22.8907	26.936
YIT11952_01594	hypothetical protein	34.5485	495.043	302.264	1596.59	1839.91	19.4558	11.5701	63.8242	83.4939
YIT11952_01595	HTH-type transcriptional regulator GalR	62.9466	146.179	96.155	116.727	150.746	3.15317	2.02012	2.56107	3.75457
YIT11952_01596	hypothetical protein	29.6293	32.7219	37.4836	19.0829	30.1991	1.49952	1.67301	0.889498	1.59794
YIT11952_01597	hypothetical protein	53.7883	7.4363	12.5704	10.7984	16.6003	0.187717	0.309057	0.277265	0.483853
YIT11952_01598	hypothetical protein	106.075	26.332	33.3035	23.7812	49.5404	0.337058	0.415198	0.309629	0.732205
YIT11952_01599	hypothetical protein	61.1124	7.86618	10.631	7.39416	6.49537	0.174771	0.23005	0.167102	0.166633
YIT11952_01600	hypothetical protein	278.297	244.715	137.684	43.2161	103.668	1.19395	0.654264	0.214466	0.584015
YIT11952_01601	hypothetical protein	50.347	92.7889	53.3798	34.8883	89.2385	2.5024	1.40211	0.957036	2.77885
YIT11952_01602	hypothetical protein	59.1293	126.738	82.1138	58.0402	137.361	2.91031	1.83651	1.35565	3.64207
YIT11952_01603	hypothetical protein	27.9445	19.9442	20.7533	19.7824	16.1583	0.969071	0.982133	0.977697	0.906538
YIT11952_01604	hypothetical protein	16.78	7.82018	1.53728	0.88211	3.09955	0.632791	0.121155	0.0726027	0.289597
YIT11952_01605	hypothetical protein	29.7748	52.0042	10.0404	4.19002	23.9246	2.37151	0.445943	0.194352	1.25975
YIT11952_01606	hypothetical protein	51.4622	116.927	38.8081	7.36866	64.349	3.08504	0.997269	0.197752	1.96038
YIT11952_01607	hypothetical protein	68.7834	157.353	55.6665	33.5753	114.635	3.10618	1.07026	0.674152	2.61288
YIT11952_01608	hypothetical protein	26.5389	18.9365	24.5248	6.01018	7.46873	0.968839	1.22208	0.31277	0.441215
YIT11952_01609	hypothetical protein	104.851	23.7369	27.2807	13.7896	11.2069	0.307387	0.344081	0.181635	0.167572
YIT11952_01610	hypothetical protein	46.3309	13.8728	18.5812	4.09026	7.53669	0.406564	0.530374	0.121927	0.255033
YIT11952_01611	hypothetical protein	42.4814	18.6883	15.894	7.37808	7.32141	0.597318	0.49478	0.239865	0.270199
YIT11952_01612	hypothetical protein	45.3227	14.0504	13.1438	3.89267	3.70446	0.420927	0.383515	0.118619	0.128143
YIT11952_01613	Undecaprenyl-phosphate 4-deoxy-4-formamido-L-arabinose transferase	70.3075	21.7346	16.5281	9.78508	9.78584	0.419745	0.310885	0.192214	0.218214
YIT11952_01614	hypothetical protein	8.80569	2.3184	1.67487	1.46447	3.21616	0.357486	0.251534	0.229689	0.572612
YIT11952_01615	Putative glycosyltransferase EpsF	16.0043	3.38026	2.99523	0.808798	1.18414	0.286779	0.247498	0.0697949	0.115999
YIT11952_01616	Putative glycosyltransferase EpsF	24.3305	5.42834	3.50141	1.37378	1.93086	0.302936	0.190314	0.0779807	0.124419
YIT11952_01617	hypothetical protein	318.282	269.461	149.35	53.8717	68.9096	1.14953	0.620542	0.23376	0.339433
YIT11952_01618	hypothetical protein	39.1653	42.9831	27.8392	7.09976	15.643	1.49015	0.940014	0.250359	0.626189
YIT11952_01619	Putative glycosyltransferase EpsH	116.797	161.972	200.152	22.7765	41.4001	1.88297	2.26625	0.269325	0.55572
YIT11952_01620	hypothetical protein	174.586	183.976	262.786	33.338	56.891	1.43082	1.99054	0.263725	0.510882
YIT11952_01621	hypothetical protein	177.154	206.453	243.948	30.1388	39.1318	1.58236	1.82106	0.234961	0.34631
YIT11952_01622	hypothetical protein	109.285	113.805	132.218	10.0322	16.8911	1.41395	1.59996	0.126782	0.242317
YIT11952_01623	hypothetical protein	225.692	177.597	173.945	46.0415	21.0571	1.06845	1.01923	0.281744	0.146275
YIT11952_01624	hypothetical protein	4229.85	3516.43	2044.33	1448.25	1059.26	1.12878	0.639151	0.472868	0.392611
YIT11952_01625	hypothetical protein	57.4844	25.1477	10.489	8.09598	10.2311	0.593994	0.241304	0.194509	0.279036
YIT11952_01626	hypothetical protein	37.5853	57.6017	18.3896	12.8891	17.7683	2.0809	0.647042	0.473616	0.741164
YIT11952_01627	hypothetical protein	63.7075	77.1763	41.2849	65.6079	73.6142	1.64486	0.856997	1.42229	1.81158
YIT11952_01628	hypothetical protein	35.38	26.5714	16.8778	39.0815	198.758	1.01974	0.630866	1.52558	8.80754
YIT11952_01629	hypothetical protein	122.733	112.391	84.4692	101.886	78.4387	1.24339	0.910157	1.14651	1.00197
YIT11952_01630	Iron-sulfur cluster carrier protein	488.557	306.991	285.546	251.195	337.839	0.853189	0.77293	0.710096	1.08413
YIT11952_01631	hypothetical protein	257.988	170.917	119.484	57.5467	71.1686	0.899537	0.612474	0.308064	0.432489
YIT11952_01632	Protein ArsC	222.425	325.776	218.904	286.865	562.242	1.98871	1.30152	1.78121	3.96303
YIT11952_01633	hypothetical protein	165.685	39.8978	24.6203	12.7555	12.5079	0.326964	0.196512	0.106325	0.118355
YIT11952_01634	hypothetical protein	163.38	204.479	167.035	154.1	114.511	1.69936	1.35204	1.30264	1.09884
YIT11952_01635	Putative multidrug resistance protein MdtD	67.0535	60.9531	38.5491	37.5635	39.0127	1.23427	0.760276	0.773688	0.91216
YIT11952_01636	hypothetical protein	30.8287	19.5934	13.0978	7.96983	6.58924	0.862958	0.561852	0.357039	0.335094
YIT11952_01637	hypothetical protein	90.1402	77.9366	51.9729	47.2755	49.2717	1.17397	0.762495	0.724334	0.85697
YIT11952_01638	putative oxidoreductase/MSMEI_2347	102.763	93.44	91.7758	137.609	108.639	1.23461	1.18106	1.84941	1.65744
YIT11952_01639	Divalent metal cation transporter MntH	23.1018	15.2312	5.03253	4.07678	2.88488	0.895209	0.288084	0.243721	0.19578
YIT11952_01640	HTH-type transcriptional regulator DegA	88.0114	136.439	74.6888	104.622	67.6677	2.10491	1.12226	1.64175	1.20539
YIT11952_01641	Beta-galactosidase BgaB	305.255	8.44176	5.37443	4.61684	6.08347	0.0375496	0.0232835	0.0208883	0.0312447
YIT11952_01642	L-arabinose transport system permease protein AraQ	75.0374	6.21714	4.95808	7.14039	5.88043	0.112499	0.0873805	0.131421	0.122862
YIT11952_01643	Lactose transport system permease protein LacF	88.2673	5.02082	6.52976	8.21889	7.21986	0.0772341	0.0978308	0.128598	0.128238
YIT11952_01644	hypothetical protein	26.5158	5.89097	6.1521	4.42998	4.96166	0.301659	0.306829	0.230737	0.293365
YIT11952_01645	Pyridoxal 5'-phosphate synthase subunit PdxT	40.8277	87.8149	48.4942	11.5564	47.5524	2.92044	1.57077	0.39092	1.82602
YIT11952_01646	Pyridoxal 5'-phosphate synthase subunit PdxS	65.8497	124.697	62.0053	34.2663	101.346	2.5712	1.24524	0.71868	2.41289
YIT11952_01647	Vitamin B12 import ATP-binding protein BtuD	32.6751	42.9558	32.0379	23.1648	30.1608	1.78501	1.29666	0.979116	1.44715
YIT11952_01648	Long-chain-fatty-acid--CoA ligase FadD15	1576.43	887.06	2117.16	1631.88	1052.05	0.764034	1.77606	1.42966	1.04628
YIT11952_01649	L-arabinose isomerase	176.183	51.1946	394.183	66.2785	662.179	0.394544	2.95878	0.519554	5.89248
YIT11952_01650	L-ribulose-5-phosphate 4-epimerase UlaF	148.63	24.4791	280.23	42.0091	395.796	0.223626	2.49337	0.390353	4.17495
YIT11952_01651	Ribulokinase	300.879	106.504	270.398	85.6422	322.285	0.480629	1.18848	0.393113	1.67932
YIT11952_01652	Lactose operon repressor	115.921	44.9677	62.3712	44.7535	63.1148	0.526712	0.711543	0.533195	0.853603
YIT11952_01653	Septum formation protein Maf	58.8424	59.5285	39.6187	89.8081	43.7188	1.37363	0.890406	2.10788	1.16483
YIT11952_01654	Homoserine kinase	115.385	63.2985	49.3382	110.767	47.5965	0.744864	0.565472	1.32581	0.646712
YIT11952_01655	Homoserine dehydrogenase	229.893	175.631	143.04	210.856	138.542	1.03732	0.822829	1.26673	0.944809
YIT11952_01656	Diaminopimelate decarboxylase	245.952	258.678	263.686	214.574	206.846	1.42805	1.4178	1.20489	1.31851
YIT11952_01657	Arginine--tRNA ligase	170.686	175.556	141	143.404	132.364	1.39654	1.09244	1.16034	1.21578
YIT11952_01658	Amino-acid permease RocC	93.29	64.3284	59.4823	34.6831	15.5942	0.936273	0.843201	0.513457	0.262068
YIT11952_01659	2-iminobutanoate/2-iminopropanoate deaminase	288.967	362.087	294.471	239.411	127.749	1.70137	1.34764	1.14424	0.6931
YIT11952_01661	hypothetical protein	239.54	169.869	180.033	256.359	259.205	0.962878	0.993919	1.47805	1.69649
YIT11952_01662	putative protein	388.628	480.37	303.06	229.297	277.045	1.67832	1.03127	0.814864	1.11764
YIT11952_01663	hypothetical protein	446.486	551.537	429.837	289.451	525.778	1.67727	1.27314	0.895342	1.84621
YIT11952_01664	hypothetical protein	430.919	591.191	352.122	275.809	533.667	1.8628	1.08063	0.883965	1.94161
YIT11952_01665	hypothetical protein	73.3033	172.95	99.9174	66.0421	142.752	3.20356	1.80259	1.24428	3.05312
YIT11952_01666	Endonuclease NucS	92.2073	88.7707	61.1046	54.9874	69.7299	1.30719	0.876368	0.823604	1.18561
YIT11952_01667	ATP synthase epsilon chain	1391.88	1649.41	1599.62	1354.89	2545.33	1.60902	1.51983	1.34439	2.867
YIT11952_01668	ATP synthase subunit beta	1391.62	1501.37	1398.32	1303.52	2492.66	1.46488	1.32881	1.29365	2.8082
YIT11952_01669	ATP synthase gamma chain	1405.73	1540.23	1391.87	1276.01	2528.97	1.48771	1.3094	1.25363	2.82051
YIT11952_01670	ATP synthase subunit alpha	1444.25	1533.42	1335.13	1265.34	2423.17	1.44163	1.22253	1.21	2.63043
YIT11952_01671	ATP synthase subunit b-delta	1139.17	1192.31	1024.83	900.673	1886.92	1.42114	1.18972	1.09194	2.59688
YIT11952_01672	ATP synthase subunit b	1459.33	1451.43	1198.8	1022.08	2236.6	1.35045	1.08636	0.967279	2.40283
YIT11952_01673	ATP synthase subunit c	1446.4	1311.61	1075.71	1061.84	2013.74	1.23126	0.983525	1.01389	2.18273
YIT11952_01674	ATP synthase subunit a	1241.32	860.369	837.185	762.77	1427.13	0.9411	0.891901	0.848656	1.80247
YIT11952_01675	Homoserine O-acetyltransferase	98.944	140.314	98.0068	69.8094	115.222	1.92552	1.30992	0.97442	1.82572
YIT11952_01677	Formyl-CoA:oxalate CoA-transferase	88.0439	28.6758	20.2481	11.364	9.88848	0.442232	0.304133	0.178259	0.176083
YIT11952_01678	hypothetical protein	25.6622	5.02451	3.60103	4.13262	4.11433	0.265849	0.185572	0.22241	0.251358
YIT11952_01679	Oxalyl-CoA decarboxylase	16.3544	7.13622	4.1278	2.1608	7.00856	0.592473	0.333782	0.182475	0.671864
YIT11952_01680	hypothetical protein	13.4251	4.04114	2.21169	4.19002	15.006	0.408716	0.217864	0.431043	1.7524
YIT11952_01681	Alpha-1%2C4-glucan:maltose-1-phosphate maltosyltransferase 1	184.358	217.475	199.482	527.976	961.404	1.6017	1.43094	3.95524	8.17579
YIT11952_01682	Inorganic pyrophosphatase	823.733	1875.16	1149.88	922.11	2056.11	3.09091	1.84606	1.54603	3.91333
YIT11952_01683	putative manganese efflux pump MntP	132.449	61.4549	40.6831	116.523	43.4674	0.630004	0.406204	1.21502	0.514521
YIT11952_01684	hypothetical protein	141.572	164.759	177.415	104.535	138.267	1.58018	1.65726	1.01978	1.53118
YIT11952_01685	hypothetical protein	605.09	463.751	323.808	366.215	525.849	1.04064	0.707694	0.835866	1.36247
YIT11952_01686	Endonuclease III	166.634	92.6069	108.906	172.389	51.7403	0.754595	0.8643	1.42879	0.486801
YIT11952_01687	HTH-type transcriptional regulator SgrR	121.973	69.0242	71.0577	114.662	88.4225	0.76837	0.770414	1.29831	1.13654
YIT11952_01688	Valine--tRNA ligase	508.85	638.993	516.095	779.263	536.203	1.70507	1.34128	2.11503	1.65206
YIT11952_01689	hypothetical protein	94.7673	46.1601	38.6947	19.6876	16.6516	0.661367	0.539973	0.286917	0.275476
YIT11952_01690	hypothetical protein	188.328	153.936	113.103	178.167	93.138	1.10984	0.794215	1.30657	0.775351
YIT11952_01691	HTH-type transcriptional regulator LrpC	93.3434	14.1775	7.02654	6.64079	4.16684	0.20623	0.099549	0.0982557	0.0699859
YIT11952_01692	Transcription termination factor Rho	625.265	481.4	295.552	196.773	334.128	1.04539	0.625097	0.434634	0.837792
YIT11952_01693	hypothetical protein	730.069	1071.31	700.96	594.73	1390.89	1.99245	1.26972	1.12506	2.98687
YIT11952_01694	putative protein	296.515	341.293	233.807	131.986	228.487	1.56284	1.04277	0.614755	1.2081
YIT11952_01695	hypothetical protein	449.908	492.956	430.744	265.474	521.501	1.48771	1.26612	0.814929	1.81726
YIT11952_01696	Aspartyl/glutamyl-tRNA(Asn/Gln) amidotransferase subunit B	462.928	677.699	559.993	401.94	513.47	1.98773	1.59973	1.19914	1.73895
YIT11952_01697	Glutamyl-tRNA(Gln) amidotransferase subunit A	451.456	595.957	481.294	370.398	496.939	1.7924	1.40985	1.13312	1.72574
YIT11952_01698	Glutamyl-tRNA(Gln) amidotransferase subunit C	533.538	640.055	507.722	511.702	576.536	1.62887	1.25846	1.32456	1.69413
YIT11952_01699	hypothetical protein	113.614	68.2185	53.4873	54.88	54.7578	0.815277	0.622583	0.667121	0.755617
YIT11952_01700	hypothetical protein	191.918	161.473	143.184	286.211	233.833	1.1424	0.986633	2.05964	1.91019
YIT11952_01701	hypothetical protein	63.7379	721.534	728.829	178.469	1551.84	15.3707	15.1219	3.86711	38.1711
YIT11952_01702	hypothetical protein	96.7719	1210.47	1659.02	237.239	3214.82	16.984	22.6715	3.38578	52.0827
YIT11952_01703	hypothetical protein	394.664	79.4194	88.0928	73.6691	72.1585	0.273233	0.295183	0.257798	0.286646
YIT11952_01704	hypothetical protein	118.286	56.8575	33.9733	23.1801	24.2553	0.652665	0.379826	0.270648	0.321485
YIT11952_01705	Chaperone protein ClpB	476.966	130.354	46.6815	74.7228	39.6585	0.371083	0.12943	0.216365	0.130357
YIT11952_01706	hypothetical protein	174.1	156.29	136.475	193.413	226.537	1.2189	1.03665	1.53429	2.03998
YIT11952_01707	Pyridoxal phosphate homeostasis protein	129.527	59.6032	36.2051	35.4704	32.1226	0.624806	0.369649	0.378206	0.38881
YIT11952_01708	hypothetical protein	177.035	55.462	32.8594	38.6023	27.071	0.425374	0.245459	0.301144	0.239735
YIT11952_01709	Glutamyl-Q tRNA(Asp) synthetase	41.7065	11.6239	7.38902	5.5867	3.62229	0.378426	0.234294	0.185	0.136165
YIT11952_01710	hypothetical protein	43.0776	14.0353	5.3648	7.69596	2.7042	0.442389	0.164695	0.246736	0.0984176
YIT11952_01711	Glycerol facilitator-aquaporin gla	162.328	24.2136	25.6926	37.6585	17.8128	0.202535	0.209311	0.320399	0.172039
YIT11952_01713	50S ribosomal protein L9	4326.53	3109.4	3554.11	2786.67	1511.22	0.975823	1.08635	0.889545	0.547613
YIT11952_01714	30S ribosomal protein S18	4836.73	3331.39	3698.07	3018.03	1618.27	0.935208	1.01112	0.861773	0.524549
YIT11952_01715	Single-stranded DNA-binding protein	3826.73	2735.29	3007.38	1950.19	1145.17	0.970531	1.0393	0.703833	0.469168
YIT11952_01716	30S ribosomal protein S6	6333.44	4304.68	4974.44	3029.91	1747.42	0.922858	1.03868	0.66071	0.432557
YIT11952_01717	Ribose-phosphate pyrophosphokinase	349.524	283.841	149.326	115.734	153.022	1.10264	0.564984	0.457304	0.686377
YIT11952_01718	Ribokinase	269.516	179.082	120.955	217.47	400.227	0.902196	0.593496	1.11439	2.32813
YIT11952_01719	hypothetical protein	133.493	51.4692	47.3203	121.13	189.633	0.52351	0.46878	1.25318	2.22712
YIT11952_01720	Pyrimidine-specific ribonucleoside hydrolase RihB	347.493	80.0075	78.6978	130.823	215.304	0.312622	0.299499	0.519949	0.97139
YIT11952_01721	Catabolite control protein A	48.3975	24.353	13.7768	11.6798	25.2749	0.683226	0.376446	0.3333	0.818754
YIT11952_01722	hypothetical protein	73.4774	13.5418	6.23913	4.45521	2.51593	0.25024	0.112292	0.0837406	0.0536823
YIT11952_01723	hypothetical protein	129.123	42.844	21.3746	16.9635	18.1177	0.450525	0.218913	0.181439	0.21998
YIT11952_01724	dTDP-glucose 4%2C6-dehydratase	327.74	119.425	69.8498	46.4015	52.1189	0.494765	0.281847	0.195535	0.249317
YIT11952_01725	IS607 family transposase ISBlo12	785.714	546.143	343.853	392.764	616.532	0.943793	0.578745	0.690381	1.23021
YIT11952_01726	putative protein	2892.71	1197.16	680.056	918.865	1181.7	0.561928	0.310898	0.4387	0.640456
YIT11952_01727	hypothetical protein	67.2645	9.04907	6.48541	8.60057	5.23048	0.182664	0.127506	0.176589	0.121911
YIT11952_01728	hypothetical protein	38.9882	45.1659	28.1168	21.4829	14.6723	1.57294	0.953699	0.760992	0.589997
YIT11952_01729	hypothetical protein	45.3002	55.6051	57.0639	27.2351	40.7507	1.66667	1.66586	0.83033	1.41033
YIT11952_01730	putative glycosyltransferase YkoT	40.3326	65.1363	37.4122	32.561	30.8648	2.19281	1.22669	1.11497	1.19976
YIT11952_01731	UDP-glucose 6-dehydrogenase	71.0489	130.825	71.974	43.4955	74.8204	2.50016	1.33967	0.845489	1.65101
YIT11952_01732	hypothetical protein	40.5296	68.1427	34.0112	7.0496	23.8601	2.28287	1.10976	0.240222	0.922968
YIT11952_01733	dTDP-glucose 4%2C6-dehydratase	171.097	204.369	159.672	202.743	262.162	1.62184	1.23414	1.63654	2.40223
YIT11952_01734	hypothetical protein	202.941	217.615	167.699	162.708	249.374	1.45597	1.09279	1.10729	1.9265
YIT11952_01735	Glucose-1-phosphate thymidylyltransferase 1	240.589	173.704	130.458	153.172	168.191	0.980319	0.717093	0.879274	1.09601
YIT11952_01736	hypothetical protein	115.985	232.341	141.468	158.355	221.053	2.71993	1.613	1.8856	2.988
YIT11952_01737	hypothetical protein	118.556	268.57	206.104	149.552	309.126	3.07588	2.29902	1.74217	4.0879
YIT11952_01738	hypothetical protein	49.2545	66.6316	40.334	10.1113	42.9551	1.83683	1.08294	0.283519	1.36727
YIT11952_01739	hypothetical protein	193.125	181.932	98.9342	75.6927	79.0888	1.2791	0.677463	0.541298	0.642041
YIT11952_01740	Vitamin B12 import ATP-binding protein BtuD	168.197	186.426	113.598	73.0289	94.6908	1.50495	0.89316	0.59965	0.882624
YIT11952_01741	hypothetical protein	55.8052	59.2094	36.8106	29.1811	38.6407	1.44062	0.872322	0.722184	1.08557
YIT11952_01742	hypothetical protein	41.9116	108.979	62.079	39.6054	92.4142	3.53054	1.95879	1.30509	3.45693
YIT11952_01743	Undecaprenyl-phosphate 4-deoxy-4-formamido-L-arabinose transferase	180.088	410.5	259.844	142.511	470.605	3.09501	1.90812	1.09291	4.09692
YIT11952_01744	hypothetical protein	45.0333	43.0427	17.8648	25.0057	15.7464	1.29778	0.524616	0.766878	0.548192
YIT11952_01745	Undecaprenyl-phosphate 4-deoxy-4-formamido-L-arabinose transferase	88.1465	185.123	115.595	40.1045	88.0742	2.85161	1.73425	0.628361	1.5665
YIT11952_01746	hypothetical protein	86.2588	108.953	59.3095	23.4825	47.4448	1.71503	0.909283	0.375978	0.862326
YIT11952_01747	hypothetical protein	147.395	116.737	71.6057	42.7464	52.5131	1.07538	0.642455	0.400532	0.558561
YIT11952_01748	hypothetical protein	38.9619	47.275	30.4059	10.7265	33.2147	1.6475	1.03204	0.380222	1.33652
YIT11952_01749	hypothetical protein	70.7092	72.7864	49.2404	44.9091	79.0315	1.39768	0.920924	0.877161	1.75231
YIT11952_01750	hypothetical protein	50.5428	20.5095	15.9318	15.0188	8.03064	0.550973	0.416855	0.41039	0.249102
YIT11952_01751	hypothetical protein	105.5	53.6281	28.9005	58.1555	30.9978	0.690197	0.362267	0.761303	0.460641
YIT11952_01752	hypothetical protein	81.316	30.3022	16.9963	27.7408	17.5151	0.50598	0.276411	0.471156	0.337694
YIT11952_01753	hypothetical protein	66.8352	22.3718	18.8348	28.9976	11.2953	0.454496	0.372678	0.599209	0.26496
YIT11952_01754	hypothetical protein	320.892	110.55	109.083	172.684	132.868	0.467773	0.449547	0.743215	0.649153
YIT11952_01756	hypothetical protein	118.904	25.2242	32.4341	17.7364	13.8652	0.288042	0.360732	0.206012	0.182818
YIT11952_01757	Putative multidrug resistance protein MdtD	171.991	21.5092	35.5369	29.7957	12.4326	0.169806	0.273244	0.239259	0.113329
YIT11952_01758	hypothetical protein	214.02	27.4095	46.0746	56.292	23.5245	0.173893	0.284699	0.363257	0.172327
YIT11952_01761	hypothetical protein	61.1822	61.4293	47.1879	20.945	42.3394	1.36328	1.01996	0.4728	1.08494
YIT11952_01762	hypothetical protein	433.458	1034.1	1212.08	75.6479	152.291	3.23929	3.69797	0.24103	0.550827
YIT11952_01763	hypothetical protein	394.273	1022.11	1181.03	101.197	115.285	3.51996	3.96133	0.35448	0.458421
YIT11952_01764	hypothetical protein	81.9536	91.8998	64.5986	55.0417	69.9335	1.52258	1.0424	0.927566	1.33784
YIT11952_01765	Gamma-glutamyl-hercynylcysteine sulfoxide hydrolase	143.217	151.275	439.759	140.103	35.0354	1.43419	4.06068	1.35106	0.383529
YIT11952_01766	Low affinity potassium transport system protein kup	245.043	174.09	179.052	252.163	456.226	0.964642	0.966309	1.42122	2.91893
YIT11952_01767	Tat-linked quality control protein TatD	119.519	77.2528	79.7279	112.382	127.66	0.877634	0.882173	1.29862	1.67458
YIT11952_01768	Extracellular exo-alpha-L-arabinofuranosidase	130.081	46.5089	39.8321	71.7468	22.3929	0.485462	0.404946	0.761744	0.269888
YIT11952_01769	Alpha-galactosidase A	315.619	33.9351	32.9288	58.1299	21.6184	0.145989	0.137972	0.254366	0.107386
YIT11952_01770	Catabolite control protein A	83.5366	28.1673	22.7857	31.0734	17.7319	0.457829	0.360715	0.513729	0.332786
YIT11952_01771	hypothetical protein	180.322	198.602	288.258	297.538	283.917	1.49544	2.11402	2.27884	2.46848
YIT11952_01772	hypothetical protein	116.598	111.451	91.4883	55.9133	67.6273	1.29786	1.03766	0.662287	0.909323
YIT11952_01773	putative ABC transporter ATP-binding protein	92.9675	31.7325	29.2758	80.6509	18.1565	0.463455	0.416443	1.19812	0.306188
YIT11952_01774	putative ABC transporter ATP-binding protein	187.797	32.793	23.282	65.9068	19.2037	0.237097	0.16395	0.484689	0.160318
YIT11952_01775	hypothetical protein	49.3819	129.445	101.631	97.6756	297.957	3.5592	2.72168	2.73174	9.45959
YIT11952_01776	hypothetical protein	92.6618	8.49048	26.0789	22.3468	5.6087	0.124413	0.372192	0.33307	0.0948961
YIT11952_01777	hypothetical protein	242.545	191.315	187.323	220.756	299.347	1.071	1.02135	1.25702	1.93494
YIT11952_01778	hypothetical protein	388.428	380.524	628.655	1264.52	1629.09	1.33017	2.14033	4.49609	6.57539
YIT11952_01779	hypothetical protein	56.2002	2.44526	3.41738	1.60897	0.706697	0.0590775	0.0804145	0.0395395	0.0197143
YIT11952_01780	hypothetical protein	105.887	11.6632	6.91777	5.82193	2.32466	0.149558	0.0863974	0.0759353	0.0344193
YIT11952_01781	HTH-type transcriptional regulator LacR	461.349	798.293	969.692	1164.46	2466.53	2.34946	2.7796	3.4859	8.38192
YIT11952_01782	hypothetical protein	107.744	44.7178	43.8371	62.1175	51.3979	0.563537	0.538057	0.796238	0.747893
YIT11952_01783	Glucosamine-6-phosphate deaminase	54.1575	9.58704	7.1539	14.2863	18.2542	0.240359	0.174688	0.364319	0.528433
YIT11952_01784	hypothetical protein	43.4821	7.08175	5.55025	9.24435	15.119	0.221139	0.168803	0.293621	0.545128
YIT11952_01785	Glucokinase	32.9813	4.05414	6.55075	11.1554	16.3324	0.166903	0.262665	0.467132	0.776371
YIT11952_01786	L-arabinose transport system permease protein AraQ	67.8178	8.95481	11.8089	19.1694	27.3293	0.179286	0.230273	0.390378	0.631787
YIT11952_01787	Lactose transport system permease protein LacF	35.492	4.62717	16.6003	12.0046	26.7457	0.177019	0.618533	0.467132	1.18143
YIT11952_01788	hypothetical protein	180.414	20.0675	115.686	46.9359	90.7684	0.151028	0.84799	0.3593	0.788772
YIT11952_01789	N-acetylmannosamine kinase	201.054	34.5393	43.3744	28.0229	42.9907	0.233257	0.285298	0.192496	0.335234
YIT11952_01790	Lactose permease	1843.21	70.4629	75.7031	129.182	98.8696	0.0519062	0.0543146	0.0967936	0.0840957
YIT11952_01791	Beta-galactosidase	1282.04	167.273	165.07	158.228	312.424	0.177158	0.170272	0.170452	0.382059
YIT11952_01792	hypothetical protein	211.194	158.732	146.528	146.956	123.217	1.02051	0.917524	0.961013	0.914695
YIT11952_01793	hypothetical protein	184.451	125.235	111.965	157.359	114.511	0.921887	0.802752	1.17823	0.973313
YIT11952_01794	Beta-galactosidase	83.1147	41.2722	39.904	74.6902	61.1517	0.67424	0.634917	1.2411	1.1535
YIT11952_01795	Methionine--tRNA ligase	303.471	363.491	272.294	493.815	392.965	1.62634	1.18659	2.24734	2.03013
YIT11952_01796	hypothetical protein	30.5764	3.38293	4.62086	8.64192	19.5538	0.150224	0.199855	0.390342	1.00261
YIT11952_01797	Ribosomal RNA small subunit methyltransferase I	119.662	78.7821	55.9073	52.8297	53.7487	0.893937	0.617862	0.609739	0.704206
YIT11952_01798	hypothetical protein	6.29643	2.43137	2.98722	1.82837	5.62145	0.524313	0.62741	0.401044	1.39972
YIT11952_01799	Protein DedA	382.526	381.404	167.31	139.863	210.62	1.35382	0.578417	0.504966	0.863229
YIT11952_01801	Validoxylamine A 7'-phosphate phosphatase	283.982	94.7737	78.379	56.5925	52.964	0.453139	0.364995	0.275226	0.292399
YIT11952_01802	hypothetical protein	657.909	784.043	703.739	906.092	1537.62	1.61811	1.41457	1.90208	3.66412
YIT11952_01803	hypothetical protein	837.904	455.216	260.803	462.488	273.964	0.737663	0.411621	0.762303	0.512609
YIT11952_01804	Curved DNA-binding protein	1056.36	686.285	383.042	837.956	494.713	0.882119	0.479526	1.09554	0.734223
YIT11952_01805	Protein GrpE	991.345	610.466	329.909	783.702	478.787	0.836125	0.440096	1.09181	0.757189
YIT11952_01806	Chaperone protein DnaK	1407.84	843.019	467.704	915.328	675.473	0.813052	0.439336	0.897934	0.752213
YIT11952_01807	hypothetical protein	277.489	637.169	649.53	545.144	695.737	3.11776	3.0955	2.71323	3.93084
YIT11952_01808	Alkaline phosphatase H	73.8431	12.5103	9.45072	7.56429	2.34523	0.230034	0.169252	0.141475	0.0497923
YIT11952_01809	hypothetical protein	44.5088	12.4884	6.91218	6.67149	4.14527	0.380975	0.205375	0.207014	0.146014
YIT11952_01810	Catabolite control protein A	154.041	56.9209	41.194	40.1656	59.3635	0.50173	0.353652	0.360113	0.604185
YIT11952_01811	hypothetical protein	107.559	67.9932	34.7371	15.5971	19.6505	0.858324	0.427094	0.200271	0.286425
YIT11952_01812	(S)-2-haloacid dehalogenase 4A	89.7193	137.165	108.524	75.1314	261.965	2.07583	1.59963	1.15653	4.57767
YIT11952_01813	Pullulanase	47.242	20.9215	7.02171	5.03642	2.72827	0.60131	0.196559	0.147236	0.0905412
YIT11952_01814	4-alpha-glucanotransferase	95.3759	106.514	39.7412	121.272	127.85	1.51636	0.551037	1.75608	2.10159
YIT11952_01815	putative peptidase	143.123	130.895	87.4223	81.9382	186.217	1.24179	0.807779	0.790678	2.03984
YIT11952_01816	hypothetical protein	108.982	79.3214	81.2557	91.8161	241.247	0.98826	0.986003	1.16355	3.47052
YIT11952_01817	hypothetical protein	46.0089	30.1837	21.03	19.6093	29.8138	0.890768	0.604472	0.588629	1.01592
YIT11952_01818	L-arabinose transport system permease protein AraQ	147.536	141.815	58.8195	316.175	181.704	1.30515	0.527234	2.95973	1.93088
YIT11952_01819	L-arabinose transport system permease protein AraP	131.694	125.48	48.7703	283.687	154.357	1.29373	0.489743	2.97505	1.83759
YIT11952_01820	HTH-type transcriptional repressor CytR	156.686	88.9989	44.3651	44.1631	65.663	0.771241	0.374447	0.38927	0.657019
YIT11952_01821	Catabolite control protein A	211.903	62.1273	30.0668	33.0454	26.5261	0.398089	0.187642	0.215375	0.196257
YIT11952_01822	Oligo-1%2C6-glucosidase	281.212	60.5327	35.9383	91.7379	66.5914	0.292274	0.169006	0.450543	0.371254
YIT11952_01823	hypothetical protein	227.637	480.866	311.543	1304.49	1344.63	2.86824	1.80989	7.9144	9.26076
YIT11952_01824	2%2C3-bisphosphoglycerate-dependent phosphoglycerate mutase	207.993	231.031	281.333	170.739	269.522	1.50819	1.78875	1.13372	2.03157
YIT11952_01825	hypothetical protein	267.227	154.935	103.494	118.772	89.3804	0.787233	0.512171	0.613842	0.524384
YIT11952_01826	NADPH-dependent oxidoreductase	289.601	254.666	110.332	92.4383	70.16	1.194	0.503824	0.440832	0.379818
YIT11952_01827	hypothetical protein	370.255	298.835	126.352	108.342	76.7691	1.09589	0.451296	0.404127	0.325067
YIT11952_01830	hypothetical protein	265.136	51.6045	54.8368	65.952	66.8264	0.264274	0.273516	0.343543	0.395154
YIT11952_01831	Calcium-transporting ATPase	359.097	192.642	165.251	380.6	548.636	0.728407	0.608571	1.46379	2.3953
YIT11952_01832	Beta-galactosidase	389.762	103.145	89.2755	103.214	107.92	0.359321	0.302908	0.365732	0.434101
YIT11952_01833	hypothetical protein	146.076	209.194	61.7063	41.1535	50.7282	1.94449	0.558638	0.38909	0.54445
YIT11952_01834	hypothetical protein	140.948	63.4383	54.5591	51.7033	52.5022	0.611119	0.5119	0.506616	0.583988
YIT11952_01835	hypothetical protein	96.8451	45.8486	22.1054	31.9965	31.721	0.64281	0.301856	0.456296	0.513519
YIT11952_01836	hypothetical protein	8336.23	364.366	620.322	1082.87	1149.46	0.0593476	0.098407	0.179402	0.216178
YIT11952_01837	Multidrug resistance protein MdtH	174.452	30.1162	27.7566	38.6862	60.5888	0.234401	0.210411	0.306269	0.544507
YIT11952_01838	putative tRNA/rRNA methyltransferase	451.666	362.282	366.274	446.651	589.002	1.08909	1.07243	1.36575	2.04449
YIT11952_01839	hypothetical protein	420.266	343.377	268.538	354.529	344.89	1.10938	0.845007	1.16506	1.2866
YIT11952_01840	Trehalose import ATP-binding protein SugC	2809.73	11618	13938.8	61885.9	65619.4	5.61439	6.56053	30.4193	36.6146
YIT11952_01841	hypothetical protein	95.908	33.8909	37.534	63.3237	42.6901	0.479803	0.517545	0.911869	0.697845
YIT11952_01842	hypothetical protein	52.6066	24.7084	24.8482	28.88	25.8258	0.637733	0.624646	0.758191	0.769663
YIT11952_01843	hypothetical protein	80.6913	89.7084	71.7506	51.9333	99.47	1.50953	1.17592	0.888875	1.93264
YIT11952_01844	Voltage-gated ClC-type chloride channel ClcB	41.43	18.4148	17.0221	7.72809	10.0574	0.603514	0.543344	0.257619	0.380588
YIT11952_01845	hypothetical protein	39.0007	7.26372	4.37293	3.82359	9.23677	0.252884	0.148278	0.135401	0.371308
YIT11952_01846	hypothetical protein	61.9527	25.3166	15.9803	7.03007	20.1376	0.554855	0.341116	0.156718	0.509606
YIT11952_01847	hypothetical protein	102.345	43.2733	28.1393	27.4088	55.231	0.574099	0.3636	0.369865	0.846061
YIT11952_01848	hypothetical protein	79.5798	19.0741	18.3425	13.8009	21.3691	0.325444	0.304813	0.239511	0.420989
YIT11952_01849	hypothetical protein	158.926	92.7889	95.3285	71.5527	119.643	0.792746	0.79324	0.621801	1.18026
YIT11952_01850	hypothetical protein	142.742	113.184	94.6917	59.7416	151.978	1.07663	0.877282	0.578026	1.66923
YIT11952_01851	Thermostable beta-glucosidase B	127.406	64.6692	55.5365	38.8586	68.8702	0.689197	0.576459	0.42123	0.84748
YIT11952_01852	hypothetical protein	131.925	77.4517	43.4161	28.4391	36.7738	0.797145	0.435212	0.29772	0.437016
YIT11952_01853	Acetyltransferase YpeA	570.17	463.458	284.482	131.9	103.766	1.10367	0.659824	0.319492	0.285323
YIT11952_01854	Macrolide export ATP-binding/permease protein MacB	877.894	1036.1	609.449	258.991	190.216	1.60248	0.918066	0.40744	0.339697
YIT11952_01855	hypothetical protein	975.94	1145.65	683.041	266.066	194.645	1.59391	0.925555	0.37652	0.312684
YIT11952_01856	hypothetical protein	1073.34	1245.42	703.235	277.203	198.08	1.57548	0.866447	0.356683	0.289328
YIT11952_01857	Lactose permease	411.767	216.121	204.459	160.491	100.829	0.712658	0.656648	0.538294	0.383903
YIT11952_01858	hypothetical protein	931.561	208.267	422.985	314.498	95.6985	0.303559	0.600471	0.46626	0.161057
YIT11952_01859	putative MFS-type transporter YhjX	348.458	72.8145	94.7787	91.7319	41.4257	0.283728	0.359699	0.363573	0.186383
YIT11952_01860	Ferredoxin--NADP reductase	1263.59	872.668	1391.03	2548.84	291.182	0.937726	1.45582	2.78585	0.36128
YIT11952_01861	Alkyl hydroperoxide reductase C	1964.49	1706.72	3537.46	5753.88	632.456	1.17963	2.38133	4.04512	0.504738
YIT11952_01864	hypothetical protein	26.3109	2.79041	6.09192	7.06184	3.97021	0.144001	0.306194	0.370683	0.236572
YIT11952_01865	hypothetical protein	24.736	2.72908	5.86776	0.897862	0	0.149804	0.313705	0.0501305	0
YIT11952_01866	NAD-dependent protein deacetylase	71.1978	53.2171	39.6399	24.5416	22.9606	1.01489	0.736284	0.476055	0.505596
YIT11952_01867	L-threonine ammonia-lyase	379.129	394.928	349.229	293.341	294.945	1.41438	1.21815	1.06858	1.21967
YIT11952_01868	Oligo-1%2C6-glucosidase	248.854	249.952	199.43	746.666	839.493	1.36379	1.0598	4.14384	5.28882
YIT11952_01869	L-arabinose transport system permease protein AraQ	82.2856	154.383	163.963	777.214	2259.63	2.54748	2.63512	13.0448	43.0527
YIT11952_01870	sn-glycerol-3-phosphate transport system permease protein UgpA	47.1464	128.582	160.506	769.514	2123.77	3.7031	4.50216	22.5418	70.623
YIT11952_01871	hypothetical protein	80.9611	170.204	240.918	1112.35	2691.21	2.85448	3.93525	18.9752	52.1143
YIT11952_01872	Protein mlc	93.3511	74.5088	65.555	65.3267	92.3023	1.08373	0.928677	0.96648	1.55017
YIT11952_01873	Alpha-galactosidase	104.976	78.1488	66.486	68.5403	146.14	1.01081	0.837569	0.901735	2.18257
YIT11952_01874	tRNA-specific adenosine deaminase	75.8112	15.389	14.376	13.2684	8.2816	0.275621	0.250774	0.241717	0.171265
YIT11952_01875	Sodium%2C potassium%2C lithium and rubidium/H(+) antiporter	169.393	86.2564	98.4356	37.6192	77.7903	0.691401	0.768484	0.306715	0.719973
YIT11952_01876	hypothetical protein	322.922	154.825	115.008	160.972	145.855	0.650995	0.470988	0.688453	0.708127
YIT11952_01877	dCTP deaminase	261.64	149.087	84.5199	107.558	103.136	0.773693	0.427201	0.567754	0.618004
YIT11952_01880	hypothetical protein	66.6804	54.6382	66.502	46.7372	102.389	1.11259	1.31891	0.968024	2.40736
YIT11952_01881	Serine/threonine-protein kinase PknD	61.1954	39.4469	39.1599	26.5492	25.0158	0.875244	0.846255	0.599174	0.640888
YIT11952_01882	hypothetical protein	363.096	447.537	352.337	175.214	221.247	1.67356	1.28326	0.666453	0.955304
YIT11952_01884	hypothetical protein	233.325	165.129	111.074	141.736	182.451	0.960942	0.629551	0.838958	1.22595
YIT11952_01885	Ribosomal RNA small subunit methyltransferase A	208.314	246.128	152.001	142.082	206.452	1.60427	0.964955	0.941981	1.55377
YIT11952_01886	4-diphosphocytidyl-2-C-methyl-D-erythritol kinase	200.827	272.872	172.648	153.662	263.553	1.8449	1.13689	1.05673	2.05747
YIT11952_01887	hypothetical protein	327.118	405.4	346.446	417.23	553.805	1.68273	1.40059	1.76154	2.65424
YIT11952_01888	CCA-adding enzyme	170.043	183.128	165.105	95.718	130.786	1.46228	1.28405	0.77742	1.20584
YIT11952_01889	RNA pyrophosphohydrolase	243.484	317.806	206.394	218.731	354.977	1.77226	1.121	1.24068	2.28568
YIT11952_01890	hypothetical protein	263.282	272.116	216.041	189.273	381.779	1.40336	1.08516	0.992864	2.27341
YIT11952_01891	putative peptidoglycan biosynthesis protein MviN	152.625	197.916	159.874	126.843	191.037	1.76072	1.38526	1.14779	1.96235
YIT11952_01892	hypothetical protein	345.4	471.392	409.015	450.213	555.673	1.85308	1.56601	1.80019	2.52222
YIT11952_01893	hypothetical protein	32.6702	14.7782	13.6398	12.8072	28.7512	0.614195	0.552121	0.541409	1.37972
YIT11952_01894	hypothetical protein	7.55822	0	0.684571	0	0	0	0.119778	0	0
YIT11952_01895	hypothetical protein	7188.32	82.0057	104.99	313.945	337.189	0.01549	0.0193152	0.0603181	0.0735416
YIT11952_01896	Thioredoxin reductase	504.214	258.998	98.9766	75.5728	148.433	0.697455	0.259595	0.207001	0.461532
YIT11952_01897	Nucleoid occlusion protein	279.101	249.107	205.444	170.53	248.497	1.21188	0.973445	0.843843	1.39588
YIT11952_01898	Iron-sulfur cluster carrier protein	210.495	213.82	145.305	143.46	216.791	1.37924	0.912886	0.941261	1.61467
YIT11952_01899	Ribosomal RNA small subunit methyltransferase G	130.183	67.9079	42.4073	75.1358	46.8353	0.708273	0.430789	0.797103	0.564035
YIT11952_01900	hypothetical protein	251.108	347.772	310.298	217.405	247.193	1.88048	1.63417	1.19572	1.54335
YIT11952_01901	Membrane protein insertase YidC	582.479	463.027	428.887	123.587	146.46	1.07935	0.973736	0.293032	0.394209
YIT11952_01902	50S ribosomal protein L34	3246.83	1978.28	1513.72	745.265	628.175	0.827301	0.616547	0.31701	0.303325
